# Supplementary material for: (E)-1-(3-Bromo­phen­yl)-3-(3,4-dimeth­oxy­phen­yl)prop-2-en-1-one
Source: Acta Crystallogr Sect E Struct Rep Online. 2012 Feb 29;68(Pt 3):o887. doi: 10.1107/S1600536812006836 (PMC3297934; doi:10.1107/S1600536812006836)
Supplement: Supplementary file 1 [file e-68-0o887-sup1.cif]

##############################################################################
#                                                                            #
# This CIF contains the data in a paper accepted for publication in          #
# Acta Crystallographica Section E. It conforms to the requirements of       #
# Notes for Authors for Acta Crystallographica Section E, and has been       #
# peer reviewed under the auspices of the IUCr Commission on Journals.       #
#                                                                            #
# Full details of the Crystallographic Information File format               #
# are given in the paper "The Crystallographic Information File (CIF):       #
# a New Standard Archive File for Crystallography" by S. R. Hall, F. H.      #
# Allen and I. D. Brown [Acta Cryst. (1991), A47, 655-685].                  #
#                                                                            #
# The current version of the core CIF dictionary is obtainable from          #
# ftp://ftp.iucr.org/pub/cif_core.dic.                                       #
#                                                                            #
# Software is freely available for graphical display of the structure(s)     #
# in this CIF. For information consult the CIF software page                 #
# http://www.iucr.org/resources/cif/software.                                #
#                                                                            #
# This file may be used for bona fide research purposes within the           #
# scientific community so long as proper attribution is given to the journal # 
# article from which it was obtained.                                        #
#                                                                            #
##############################################################################
data_global
_audit_creation_method
;
  Olex2 1.1
  (compiled 2011.11.01 svn.r2039, GUI svn.r3906)
;
_journal_date_recd_electronic     2012-02-01
_journal_date_accepted     2012-02-15
_journal_name_full     'Acta Crystallographica, Section E'
_journal_year     2012
_journal_volume     68
_journal_issue      3
_journal_page_first     o887
_journal_page_last     o887
_journal_paper_category     QO
_journal_paper_doi     10.1107/S1600536812006836
_journal_coeditor_code     FJ2515
_publ_contact_author_name     'Carlos A. Escobar'
_publ_contact_author_address
;
Departamento de Ciencias Quimicas
Facultad de Ciancias Exactas
Universidad Andres Bello
Santiago
Chile
;
_publ_contact_author_email     cescobar@unab.cl
_publ_contact_author_fax     ?
_publ_contact_author_phone     ?
_publ_section_title
;
(<i>E</i>)-1-(3-Bromophenyl)-3-(3,4-dimethoxyphenyl)prop-2-en-1-one
;
loop_
    _publ_author_name
    _publ_author_address
    'Escobar, Carlos A.'
;
Departamento de Ciencias Quimicas
Facultad de Ciencias Exactas
Universidad Andres Bello
Santiago
Chile
;
    'Trujillo, Alexander'
;
Departamento de Ciencias Quimicas
Facultad de Ciencias Exactas
Universidad Andres Bello
Santiago
Chile
;
    'Howard, Judith A. K.'
;
Department of Chemistry
Durham University
Durham DH1 3LE
England
;
    'Fuentealba, Mauricio'
;
Department of Chemistry
Durham University
Durham DH1 3LE
England
;
_symmetry_space_group_name_hall     '-P 2ybc'
_cell_special_details     ?
_iucr_refine_instructions_details
;
TITL New: P21/c
CELL 0.71073 12.7946 3.9373 29.8209 90 109.219 90
ZERR 4 0.0005 0.0001 0.001 0 0.003 0
LATT 1
SYMM -X,0.5+Y,0.5-Z
SFAC C H Br O
UNIT 68 60 4 12
L.S. 5
PLAN  -20
TEMP -153.15
BOND $H
CONF
fmap 2
acta 52
more -3
REM <HKL>C:/data/Mauricio/MFCEBrchal/struct/tmp/MFCEBrchal.hkl</HKL>
WGHT    0.019000    1.513900
FVAR       2.39406
BR1   3   -0.115675    0.907406    0.528213    11.00000    0.02037    0.02143 =
         0.01387   -0.00270    0.00574   -0.00093
O1    4   -0.252744    0.306199    0.315715    11.00000    0.01637    0.02669 =
         0.01533   -0.00304    0.00367   -0.00414
O2    4    0.409223    0.307179    0.323274    11.00000    0.01376    0.02407 =
         0.01540   -0.00333    0.00678    0.00021
O3    4    0.375802    0.545674    0.397406    11.00000    0.01413    0.03022 =
         0.01264   -0.00806    0.00420   -0.00351
C16   1    0.432196    0.161187    0.283399    11.00000    0.02223    0.02437 =
         0.01983   -0.00317    0.01375    0.00087
AFIX 137
H16A  2    0.387336    0.275122    0.254186    11.00000   -1.50000
H16B  2    0.414082   -0.081400    0.281346    11.00000   -1.50000
H16C  2    0.510851    0.190174    0.287446    11.00000   -1.50000
AFIX   0
C9    1   -0.024686    0.280047    0.329534    11.00000    0.01513    0.01429 =
         0.01152    0.00319    0.00172   -0.00144
AFIX  43
H9    2   -0.075894    0.150659    0.305196    11.00000   -1.20000
AFIX   0
C11   1    0.111914    0.127320    0.291617    11.00000    0.01508    0.01436 =
         0.01154    0.00054    0.00177    0.00024
AFIX  43
H11   2    0.053504    0.018373    0.267621    11.00000   -1.20000
AFIX   0
C12   1    0.217055    0.132979    0.287487    11.00000    0.01977    0.01456 =
         0.01150   -0.00106    0.00726    0.00315
AFIX  43
H12   2    0.229754    0.035659    0.260588    11.00000   -1.20000
AFIX   0
C14   1    0.283447    0.421190    0.363457    11.00000    0.01725    0.01319 =
         0.01135   -0.00022    0.00305   -0.00036
C1    1   -0.229746    0.607815    0.386811    11.00000    0.01495    0.01283 =
         0.01483    0.00256    0.00576   -0.00336
C15   1    0.178039    0.423369    0.366265    11.00000    0.01904    0.01429 =
         0.01112   -0.00006    0.00649    0.00185
AFIX  43
H15   2    0.164859    0.524269    0.392844    11.00000   -1.20000
AFIX   0
C5    1   -0.382691    0.872332    0.403636    11.00000    0.01373    0.02352 =
         0.02371    0.00503    0.00715    0.00108
AFIX  43
H5    2   -0.457888    0.942856    0.393202    11.00000   -1.20000
AFIX   0
C10   1    0.089681    0.275955    0.329720    11.00000    0.01497    0.01151 =
         0.01259    0.00307    0.00476    0.00247
C3    1   -0.207169    0.827341    0.464269    11.00000    0.01559    0.01327 =
         0.01306    0.00193    0.00394   -0.00308
C4    1   -0.316259    0.934410    0.450035    11.00000    0.01683    0.01761 =
         0.02170   -0.00010    0.01024    0.00097
AFIX  43
H4    2   -0.344969    1.047885    0.471575    11.00000   -1.20000
AFIX   0
C8    1   -0.066820    0.442873    0.359284    11.00000    0.01457    0.01644 =
         0.01276    0.00167    0.00329   -0.00095
AFIX  43
H8    2   -0.018745    0.561891    0.385786    11.00000   -1.20000
AFIX   0
C2    1   -0.162179    0.666282    0.433632    11.00000    0.01037    0.01403 =
         0.01743    0.00298    0.00640   -0.00239
AFIX  43
H2    2   -0.086877    0.596798    0.444198    11.00000   -1.20000
AFIX   0
C13   1    0.303107    0.282894    0.323245    11.00000    0.01415    0.01346 =
         0.01410    0.00312    0.00520    0.00159
C7    1   -0.187067    0.439031    0.351271    11.00000    0.01546    0.01237 =
         0.01407    0.00361    0.00356   -0.00053
C17   1    0.361220    0.687375    0.438816    11.00000    0.02012    0.02851 =
         0.01471   -0.00647    0.00539   -0.00364
AFIX 137
H17A  2    0.309627    0.879004    0.429817    11.00000   -1.50000
H17B  2    0.432723    0.766735    0.460360    11.00000   -1.50000
H17C  2    0.331261    0.514028    0.454804    11.00000   -1.50000
AFIX   0
C6    1   -0.340060    0.708300    0.372470    11.00000    0.01594    0.02031 =
         0.01409    0.00246    0.00187   -0.00263
AFIX  43
H6    2   -0.386647    0.663753    0.340909    11.00000   -1.20000
HKLF 4 1 1 0 0 0 -1 0 -1 0 -1
REM  New: P21/c
REM R1 =  0.0405 for   2895 Fo > 4sig(Fo)  and  0.0544 for all   3429 data
REM    192 parameters refined using      0 restraints
END
WGHT      0.0190      1.4993
REM Highest difference peak  0.626,  deepest hole -0.414,  1-sigma level  0.091
Q1    1  -0.1253  1.1120  0.5290  11.00000  0.05    0.63
Q2    1  -0.0325  0.9166  0.5504  11.00000  0.05    0.42
Q3    1  -0.1356  0.9199  0.5600  11.00000  0.05    0.40
Q4    1  -0.0868  0.6412  0.5412  11.00000  0.05    0.40
Q5    1  -0.1298  0.4838  0.3528  11.00000  0.05    0.37
Q6    1   0.2267  0.3915  0.3614  11.00000  0.05    0.37
Q7    1  -0.2840  0.6310  0.3832  11.00000  0.05    0.36
Q8    1  -0.0676  0.4558  0.3314  11.00000  0.05    0.36
Q9    1  -0.4305  1.3006  0.4705  11.00000  0.05    0.35
Q10   1   0.2634  0.1180  0.3122  11.00000  0.05    0.33
Q11   1   0.1734  0.1896  0.2961  11.00000  0.05    0.33
Q12   1  -0.1755  1.0377  0.5261  11.00000  0.05    0.32
Q13   1  -0.1838  0.5106  0.4634  11.00000  0.05    0.32
Q14   1  -0.0988  0.9093  0.4976  11.00000  0.05    0.31
Q15   1  -0.0713  0.8720  0.6011  11.00000  0.05    0.31
Q16   1  -0.2351  0.4337  0.3818  11.00000  0.05    0.31
Q17   1  -0.2057  0.5800  0.3659  11.00000  0.05    0.31
Q18   1   0.4505  0.8283  0.4484  11.00000  0.05    0.31
Q19   1  -0.0779  0.0846  0.2614  11.00000  0.05    0.31
Q20   1  -0.2026  0.5638  0.4109  11.00000  0.05    0.30
;
data_I
_chemical_name_systematic
;
(<i>E</i>)-1-(3-Bromophenyl)-3-(3,4-dimethoxyphenyl)prop-2-en-1-one
;
_chemical_name_common     ?
_chemical_formula_moiety     'C17 H15 Br O3'
_chemical_formula_sum     'C17 H15 Br O3'
_chemical_formula_iupac     'C17 H15 Br O3'
_chemical_formula_weight     347.20
_chemical_melting_point     ?
_space_group_crystal_system     monoclinic
_space_group_name_H-M_alt     'P 21/c'
_space_group_name_Hall     '-P 2ybc'
loop_
    _space_group_symop_id
    _space_group_symop_operation_xyz
    1 'x, y, z'
    2 '-x, y+1/2, -z+1/2'
    3 '-x, -y, -z'
    4 'x, -y-1/2, z-1/2'
_cell_length_a     12.7946(5)
_cell_length_b     3.93730(10)
_cell_length_c     29.8209(10)
_cell_angle_alpha     90.00
_cell_angle_beta     109.219(3)
_cell_angle_gamma     90.00
_cell_volume     1418.54(8)
_cell_formula_units_Z     4
_cell_measurement_reflns_used     3587
_cell_measurement_theta_min     2.5523
_cell_measurement_theta_max     28.9645
_cell_measurement_temperature     120
_exptl_crystal_description     prism
_exptl_crystal_colour     colourless
_exptl_crystal_size_max     0.2
_exptl_crystal_size_mid     0.12
_exptl_crystal_size_min     0.08
_exptl_crystal_density_diffrn     1.626
_exptl_crystal_density_meas     ?
_exptl_crystal_density_method     'not measured'
_exptl_crystal_F_000     704
_exptl_absorpt_coefficient_mu     2.905
_exptl_absorpt_correction_type     multi-scan
_exptl_absorpt_process_details     '(CrysAlis PRO; Agilent, 2011)'
_exptl_absorpt_correction_T_min     0.80218
_exptl_absorpt_correction_T_max     1.00000
_exptl_special_details
;
Empirical absorption correction using spherical harmonics,
implemented in SCALE3 ABSPACK scaling algorithm.
;
_diffrn_ambient_temperature     120
_diffrn_radiation_type     'Mo K\a'
_diffrn_radiation_wavelength     0.7107
_diffrn_radiation_monochromator     Graphite
_diffrn_measurement_device_type     'Agilent Xcalibur Sapphire3 Gemini ultra'
_diffrn_measurement_method     \w
_diffrn_detector_area_resol_mean     16.1511
_diffrn_reflns_number     12861
_diffrn_reflns_av_R_equivalents     0.0468
_diffrn_reflns_theta_min     2.56
_diffrn_reflns_theta_max     29.03
_diffrn_reflns_theta_full     26.00
_diffrn_measured_fraction_theta_max     0.902
_diffrn_measured_fraction_theta_full     0.999
_diffrn_reflns_limit_h_min     -17
_diffrn_reflns_limit_h_max     16
_diffrn_reflns_limit_k_min     -5
_diffrn_reflns_limit_k_max     5
_diffrn_reflns_limit_l_min     -40
_diffrn_reflns_limit_l_max     40
_diffrn_standards_number     ?
_diffrn_standards_interval_count     ?
_diffrn_standards_interval_time     ?
_diffrn_standards_decay_%     ?
_refine_special_details
;
Refinement of <i>F</i>^2^ against ALL reflections. The weighted <i>R</i>-factor
<i>wR</i> and goodness of fit <i>S</i> are based on <i>F</i>^2^, conventional
<i>R</i>-factors <i>R</i> are based on <i>F</i>, with <i>F</i> set to zero for
negative <i>F</i>^2^. The threshold expression of <i>F</i>^2^ >
\s(<i>F</i>^2^) is used only for calculating <i>R</i>-factors(gt) <i>etc</i>.
and is not relevant to the choice of reflections for refinement.
<i>R</i>-factors based on <i>F</i>^2^ are statistically about twice as large
as those based on <i>F</i>, and <i>R</i>-factors based on ALL data will be
even larger.
;
_reflns_number_total     3429
_reflns_number_gt     2895
_reflns_threshold_expression     I>2\s(I)
_refine_ls_structure_factor_coef     Fsqd
_refine_ls_matrix_type     full
_refine_ls_R_factor_all     0.0544
_refine_ls_R_factor_gt     0.0405
_refine_ls_wR_factor_gt     0.0695
_refine_ls_wR_factor_ref     0.0739
_refine_ls_goodness_of_fit_ref     1.095
_refine_ls_restrained_S_all     1.095
_refine_ls_number_reflns     3429
_refine_ls_number_parameters     192
_refine_ls_number_restraints     0
_refine_ls_hydrogen_treatment     constr
_refine_ls_weighting_scheme     calc
_refine_ls_weighting_details
       'calc w = 1/[\s^2^(Fo^2^)+(0.0190P)^2^+1.5139P] where P=(Fo^2^+2Fc^2^)/3'
_atom_sites_solution_hydrogens     geom
_atom_sites_solution_primary     direct
_atom_sites_solution_secondary     difmap
_refine_ls_shift/su_max     0.002
_refine_ls_shift/su_mean     0.000
_refine_diff_density_max     0.626
_refine_diff_density_min     -0.414
_refine_ls_extinction_method     none
_refine_ls_extinction_coef     ?
loop_
    _atom_type_symbol
    _atom_type_description
    _atom_type_scat_dispersion_real
    _atom_type_scat_dispersion_imag
    _atom_type_scat_source
    'C' 'C' 0.0033 0.0016
                         'International Tables Vol C Tables 4.2.6.8 and 6.1.1.4'
    'H' 'H' 0.0000 0.0000
                         'International Tables Vol C Tables 4.2.6.8 and 6.1.1.4'
    'Br' 'Br' -0.2901 2.4595
                         'International Tables Vol C Tables 4.2.6.8 and 6.1.1.4'
    'O' 'O' 0.0106 0.0060
                         'International Tables Vol C Tables 4.2.6.8 and 6.1.1.4'
_computing_data_collection     'CrysAlis PRO (Agilent, 2011)'
_computing_cell_refinement     'CrysAlis PRO (Agilent, 2011)'
_computing_data_reduction     'CrysAlis PRO (Agilent, 2011)'
_computing_structure_solution     'SHELXS97 (Sheldrick, 2008)'
_computing_structure_refinement     'SHELXL97 (Sheldrick, 2008)'
_computing_molecular_graphics     'OLEX2 (Dolomanov <i>et al.</i>, 2009)'
_computing_publication_material     'OLEX2 (Dolomanov <i>et al.</i>, 2009)'
loop_
    _atom_site_type_symbol
    _atom_site_label
    _atom_site_fract_x
    _atom_site_fract_y
    _atom_site_fract_z
    _atom_site_U_iso_or_equiv
    _atom_site_adp_type
    _atom_site_calc_flag
    _atom_site_refinement_flags
    _atom_site_occupancy
    _atom_site_symmetry_multiplicity
    _atom_site_disorder_assembly
    _atom_site_disorder_group
    Br Br1 -0.11568(2) 0.90741(7) 0.528213(9) 0.01853(9) Uani d . 1 1 . .
    O O1 -0.25274(14) 0.3062(5) 0.31571(6) 0.0198(4) Uani d . 1 1 . .
    O O2 0.40922(14) 0.3072(5) 0.32327(6) 0.0173(4) Uani d . 1 1 . .
    O O3 0.37580(14) 0.5457(5) 0.39741(6) 0.0190(4) Uani d . 1 1 . .
    C C16 0.4322(2) 0.1612(7) 0.28340(10) 0.0205(6) Uani d . 1 1 . .
    H H16A 0.3873 0.2751 0.2542 0.031 Uiso calc R 1 1 . .
    H H16B 0.4141 -0.0814 0.2813 0.031 Uiso calc R 1 1 . .
    H H16C 0.5109 0.1902 0.2874 0.031 Uiso calc R 1 1 . .
    C C9 -0.0247(2) 0.2800(7) 0.32953(9) 0.0143(5) Uani d . 1 1 . .
    H H9 -0.0759 0.1507 0.3052 0.017 Uiso calc R 1 1 . .
    C C11 0.1119(2) 0.1273(6) 0.29162(9) 0.0143(5) Uani d . 1 1 . .
    H H11 0.0535 0.0184 0.2676 0.017 Uiso calc R 1 1 . .
    C C12 0.2171(2) 0.1330(6) 0.28749(9) 0.0148(5) Uani d . 1 1 . .
    H H12 0.2298 0.0357 0.2606 0.018 Uiso calc R 1 1 . .
    C C14 0.2834(2) 0.4212(7) 0.36346(9) 0.0143(5) Uani d . 1 1 . .
    C C1 -0.2297(2) 0.6078(7) 0.38681(9) 0.0140(5) Uani d . 1 1 . .
    C C15 0.1780(2) 0.4234(7) 0.36627(9) 0.0144(5) Uani d . 1 1 . .
    H H15 0.1649 0.5243 0.3928 0.017 Uiso calc R 1 1 . .
    C C5 -0.3827(2) 0.8723(7) 0.40364(10) 0.0201(6) Uani d . 1 1 . .
    H H5 -0.4579 0.9429 0.3932 0.024 Uiso calc R 1 1 . .
    C C10 0.0897(2) 0.2760(6) 0.32972(9) 0.0130(5) Uani d . 1 1 . .
    C C3 -0.2072(2) 0.8273(6) 0.46427(9) 0.0142(5) Uani d . 1 1 . .
    C C4 -0.3163(2) 0.9344(7) 0.45004(10) 0.0178(6) Uani d . 1 1 . .
    H H4 -0.3450 1.0479 0.4716 0.021 Uiso calc R 1 1 . .
    C C8 -0.0668(2) 0.4429(7) 0.35928(9) 0.0149(5) Uani d . 1 1 . .
    H H8 -0.0187 0.5619 0.3858 0.018 Uiso calc R 1 1 . .
    C C2 -0.1622(2) 0.6663(6) 0.43363(9) 0.0135(5) Uani d . 1 1 . .
    H H2 -0.0869 0.5968 0.4442 0.016 Uiso calc R 1 1 . .
    C C13 0.3031(2) 0.2829(6) 0.32325(9) 0.0138(5) Uani d . 1 1 . .
    C C7 -0.1871(2) 0.4390(7) 0.35127(9) 0.0143(5) Uani d . 1 1 . .
    C C17 0.3612(2) 0.6874(7) 0.43882(9) 0.0212(6) Uani d . 1 1 . .
    H H17A 0.3096 0.8790 0.4298 0.032 Uiso calc R 1 1 . .
    H H17B 0.4327 0.7667 0.4604 0.032 Uiso calc R 1 1 . .
    H H17C 0.3313 0.5140 0.4548 0.032 Uiso calc R 1 1 . .
    C C6 -0.3401(2) 0.7083(7) 0.37247(10) 0.0175(6) Uani d . 1 1 . .
    H H6 -0.3866 0.6638 0.3409 0.021 Uiso calc R 1 1 . .
loop_
    _atom_site_aniso_label
    _atom_site_aniso_U_11
    _atom_site_aniso_U_22
    _atom_site_aniso_U_33
    _atom_site_aniso_U_12
    _atom_site_aniso_U_13
    _atom_site_aniso_U_23
    Br1 0.02037(14) 0.02143(14) 0.01387(14) -0.00093(12) 0.00574(10)
                                                                    -0.00270(12)
    O1 0.0164(9) 0.0267(11) 0.0153(10) -0.0041(8) 0.0037(8) -0.0030(8)
    O2 0.0138(9) 0.0241(10) 0.0154(10) 0.0002(8) 0.0068(7) -0.0033(8)
    O3 0.0141(9) 0.0302(11) 0.0126(10) -0.0035(8) 0.0042(7) -0.0081(9)
    C16 0.0222(14) 0.0244(15) 0.0198(15) 0.0009(12) 0.0138(12) -0.0032(12)
    C9 0.0151(13) 0.0143(12) 0.0115(13) -0.0014(11) 0.0017(10) 0.0032(11)
    C11 0.0151(12) 0.0144(13) 0.0115(13) 0.0002(10) 0.0018(10) 0.0005(11)
    C12 0.0198(13) 0.0146(13) 0.0115(13) 0.0031(11) 0.0073(10) -0.0011(11)
    C14 0.0173(12) 0.0132(12) 0.0113(13) -0.0004(11) 0.0030(10) -0.0002(11)
    C1 0.0150(12) 0.0128(12) 0.0148(13) -0.0034(11) 0.0058(10) 0.0026(11)
    C15 0.0190(13) 0.0143(12) 0.0111(13) 0.0019(11) 0.0065(10) -0.0001(11)
    C5 0.0137(13) 0.0235(15) 0.0237(15) 0.0011(11) 0.0071(11) 0.0050(13)
    C10 0.0150(12) 0.0115(12) 0.0126(13) 0.0025(10) 0.0048(10) 0.0031(10)
    C3 0.0156(12) 0.0133(13) 0.0131(14) -0.0031(10) 0.0039(10) 0.0019(10)
    C4 0.0168(13) 0.0176(13) 0.0217(15) 0.0010(11) 0.0102(11) -0.0001(12)
    C8 0.0146(12) 0.0164(13) 0.0128(13) -0.0009(11) 0.0033(10) 0.0017(11)
    C2 0.0104(12) 0.0140(13) 0.0174(14) -0.0024(10) 0.0064(10) 0.0030(11)
    C13 0.0141(12) 0.0135(12) 0.0141(13) 0.0016(10) 0.0052(10) 0.0031(11)
    C7 0.0155(12) 0.0124(12) 0.0141(13) -0.0005(11) 0.0036(10) 0.0036(11)
    C17 0.0201(14) 0.0285(16) 0.0147(14) -0.0036(12) 0.0054(11) -0.0065(12)
    C6 0.0159(13) 0.0203(14) 0.0141(14) -0.0026(11) 0.0019(10) 0.0025(11)
_geom_special_details
;
All e.s.d.'s (except the e.s.d. in the dihedral angle between two l.s. planes)
are estimated using the full covariance matrix. The cell e.s.d.'s are taken
into account individually in the estimation of e.s.d.'s in distances, angles
and torsion angles; correlations between e.s.d.'s in cell parameters are only
used when they are defined by crystal symmetry. An approximate (isotropic)
treatment of cell e.s.d.'s is used for estimating e.s.d.'s involving l.s.
planes.
;
loop_
    _geom_bond_atom_site_label_1
    _geom_bond_atom_site_label_2
    _geom_bond_site_symmetry_2
    _geom_bond_distance
    _geom_bond_publ_flag
    Br1 C3 . 1.907(3) ?
    O1 C7 . 1.232(3) ?
    O2 C16 . 1.436(3) ?
    O2 C13 . 1.361(3) ?
    O3 C14 . 1.369(3) ?
    O3 C17 . 1.422(3) ?
    C16 H16A . 0.9800 ?
    C16 H16B . 0.9800 ?
    C16 H16C . 0.9800 ?
    C9 H9 . 0.9500 ?
    C9 C10 . 1.462(3) ?
    C9 C8 . 1.343(4) ?
    C11 H11 . 0.9500 ?
    C11 C12 . 1.391(3) ?
    C11 C10 . 1.388(3) ?
    C12 H12 . 0.9500 ?
    C12 C13 . 1.387(3) ?
    C14 C15 . 1.379(3) ?
    C14 C13 . 1.413(4) ?
    C1 C2 . 1.398(3) ?
    C1 C7 . 1.498(4) ?
    C1 C6 . 1.391(4) ?
    C15 H15 . 0.9500 ?
    C15 C10 . 1.411(3) ?
    C5 H5 . 0.9500 ?
    C5 C4 . 1.387(4) ?
    C5 C6 . 1.383(4) ?
    C3 C4 . 1.384(4) ?
    C3 C2 . 1.384(4) ?
    C4 H4 . 0.9500 ?
    C8 H8 . 0.9500 ?
    C8 C7 . 1.477(3) ?
    C2 H2 . 0.9500 ?
    C17 H17A . 0.9800 ?
    C17 H17B . 0.9800 ?
    C17 H17C . 0.9800 ?
    C6 H6 . 0.9500 ?
loop_
    _geom_angle_atom_site_label_1
    _geom_angle_atom_site_label_2
    _geom_angle_atom_site_label_3
    _geom_angle_site_symmetry_1
    _geom_angle_site_symmetry_3
    _geom_angle
    _geom_angle_publ_flag
    C13 O2 C16 . . 116.6(2) ?
    C14 O3 C17 . . 117.0(2) ?
    O2 C16 H16A . . 109.5 ?
    O2 C16 H16B . . 109.5 ?
    O2 C16 H16C . . 109.5 ?
    H16A C16 H16B . . 109.5 ?
    H16A C16 H16C . . 109.5 ?
    H16B C16 H16C . . 109.5 ?
    C10 C9 H9 . . 115.8 ?
    C8 C9 H9 . . 115.8 ?
    C8 C9 C10 . . 128.5(2) ?
    C12 C11 H11 . . 119.0 ?
    C10 C11 H11 . . 119.0 ?
    C10 C11 C12 . . 122.0(2) ?
    C11 C12 H12 . . 120.5 ?
    C13 C12 C11 . . 119.0(2) ?
    C13 C12 H12 . . 120.5 ?
    O3 C14 C15 . . 125.2(2) ?
    O3 C14 C13 . . 114.5(2) ?
    C15 C14 C13 . . 120.3(2) ?
    C2 C1 C7 . . 122.0(2) ?
    C6 C1 C2 . . 119.4(2) ?
    C6 C1 C7 . . 118.6(2) ?
    C14 C15 H15 . . 119.9 ?
    C14 C15 C10 . . 120.1(2) ?
    C10 C15 H15 . . 119.9 ?
    C4 C5 H5 . . 119.8 ?
    C6 C5 H5 . . 119.8 ?
    C6 C5 C4 . . 120.3(2) ?
    C11 C10 C9 . . 118.4(2) ?
    C11 C10 C15 . . 118.5(2) ?
    C15 C10 C9 . . 123.0(2) ?
    C4 C3 Br1 . . 118.8(2) ?
    C2 C3 Br1 . . 118.96(19) ?
    C2 C3 C4 . . 122.3(2) ?
    C5 C4 H4 . . 120.7 ?
    C3 C4 C5 . . 118.5(2) ?
    C3 C4 H4 . . 120.7 ?
    C9 C8 H8 . . 119.6 ?
    C9 C8 C7 . . 120.8(2) ?
    C7 C8 H8 . . 119.6 ?
    C1 C2 H2 . . 120.7 ?
    C3 C2 C1 . . 118.7(2) ?
    C3 C2 H2 . . 120.7 ?
    O2 C13 C12 . . 124.7(2) ?
    O2 C13 C14 . . 115.4(2) ?
    C12 C13 C14 . . 119.9(2) ?
    O1 C7 C1 . . 119.5(2) ?
    O1 C7 C8 . . 121.5(2) ?
    C8 C7 C1 . . 118.9(2) ?
    O3 C17 H17A . . 109.5 ?
    O3 C17 H17B . . 109.5 ?
    O3 C17 H17C . . 109.5 ?
    H17A C17 H17B . . 109.5 ?
    H17A C17 H17C . . 109.5 ?
    H17B C17 H17C . . 109.5 ?
    C1 C6 H6 . . 119.6 ?
    C5 C6 C1 . . 120.7(2) ?
    C5 C6 H6 . . 119.6 ?
loop_
    _geom_torsion_atom_site_label_1
    _geom_torsion_atom_site_label_2
    _geom_torsion_atom_site_label_3
    _geom_torsion_atom_site_label_4
    _geom_torsion_site_symmetry_1
    _geom_torsion_site_symmetry_2
    _geom_torsion_site_symmetry_3
    _geom_torsion_site_symmetry_4
    _geom_torsion
    _geom_torsion_publ_flag
    Br1 C3 C4 C5 . . . . -179.3(2) ?
    Br1 C3 C2 C1 . . . . 179.90(18) ?
    O3 C14 C15 C10 . . . . -177.6(2) ?
    O3 C14 C13 O2 . . . . -2.7(3) ?
    O3 C14 C13 C12 . . . . 176.7(2) ?
    C16 O2 C13 C12 . . . . -0.9(4) ?
    C16 O2 C13 C14 . . . . 178.5(2) ?
    C9 C8 C7 O1 . . . . -4.7(4) ?
    C9 C8 C7 C1 . . . . 176.7(2) ?
    C11 C12 C13 O2 . . . . -179.5(2) ?
    C11 C12 C13 C14 . . . . 1.1(4) ?
    C12 C11 C10 C9 . . . . 175.6(2) ?
    C12 C11 C10 C15 . . . . -2.9(4) ?
    C14 C15 C10 C9 . . . . -177.7(2) ?
    C14 C15 C10 C11 . . . . 0.7(4) ?
    C15 C14 C13 O2 . . . . 177.3(2) ?
    C15 C14 C13 C12 . . . . -3.3(4) ?
    C10 C9 C8 C7 . . . . 175.1(2) ?
    C10 C11 C12 C13 . . . . 2.0(4) ?
    C4 C5 C6 C1 . . . . -1.0(4) ?
    C4 C3 C2 C1 . . . . -0.5(4) ?
    C8 C9 C10 C11 . . . . -171.3(3) ?
    C8 C9 C10 C15 . . . . 7.1(4) ?
    C2 C1 C7 O1 . . . . 159.4(2) ?
    C2 C1 C7 C8 . . . . -22.0(4) ?
    C2 C1 C6 C5 . . . . 1.6(4) ?
    C2 C3 C4 C5 . . . . 1.1(4) ?
    C13 C14 C15 C10 . . . . 2.3(4) ?
    C7 C1 C2 C3 . . . . 179.2(2) ?
    C7 C1 C6 C5 . . . . -178.5(2) ?
    C17 O3 C14 C15 . . . . 0.2(4) ?
    C17 O3 C14 C13 . . . . -179.8(2) ?
    C6 C1 C2 C3 . . . . -0.8(4) ?
    C6 C1 C7 O1 . . . . -20.6(4) ?
    C6 C1 C7 C8 . . . . 158.1(2) ?
    C6 C5 C4 C3 . . . . -0.3(4) ?
