# Supplementary material for: (E)-1-(3-Bromo­phen­yl)-3-(3,4-dimeth­oxy­phen­yl)prop-2-en-1-one
Source: Acta Crystallogr Sect E Struct Rep Online. 2012 Feb 29;68(Pt 3):o887. doi: 10.1107/S1600536812006836 (PMC3297934; doi:10.1107/S1600536812006836)
Supplement: Supplementary file 2 [file e-68-0o887-Isup2.hkl]

# 
# h,k,l, Fc-squared, Fo-squared, sigma(Fo-squared) and status flag 
# 
data_I
_shelx_title ' New: P21/c' 
_shelx_refln_list_code          4 
_shelx_F_calc_maximum      190.47 
_exptl_crystal_F_000       704.00 
_reflns_d_resolution_high  0.7323 
 
loop_ 
 _symmetry_equiv_pos_as_xyz 
 'x, y, z' 
 '-x, y+1/2, -z+1/2' 
 '-x, -y, -z' 
 'x, -y-1/2, z-1/2' 
 
_cell_length_a    12.7946 
_cell_length_b     3.9373 
_cell_length_c    29.8209 
_cell_angle_alpha  90.000 
_cell_angle_beta  109.219 
_cell_angle_gamma  90.000 
 
_shelx_F_squared_multiplier     1.000 
 
loop_ 
 _refln_index_h 
 _refln_index_k 
 _refln_index_l 
 _refln_F_squared_calc 
 _refln_F_squared_meas 
 _refln_F_squared_sigma 
 _refln_observed_status 
   2   0   0     7581.74     7850.50     94.95 o 
   3   0   0      853.88      934.27     29.09 o 
   4   0   0    23568.00    24532.30    449.97 o 
   5   0   0     1290.66     1241.96     32.94 o 
   6   0   0     3032.27     3039.13     89.78 o 
   7   0   0       36.84       25.75     16.65 o 
   8   0   0     3615.49     3445.73     90.82 o 
   9   0   0     3593.36     3535.74     97.20 o 
  10   0   0     2556.94     2616.64     87.10 o 
  11   0   0        2.83       31.45     20.86 o 
  12   0   0     1256.96     1347.88     69.06 o 
  13   0   0     1397.23     1412.41     98.80 o 
  14   0   0      982.08     1100.97     93.05 o 
  15   0   0      281.60      283.29     78.71 o 
  16   0   0      374.79      449.75     97.21 o 
   1   1   0    19869.32    19805.73    137.54 o 
   2   1   0     3155.68     3174.51     38.30 o 
   3   1   0     5604.00     5663.05     62.04 o 
   4   1   0      331.45      344.81     13.01 o 
   5   1   0     1649.03     1646.78     50.33 o 
   6   1   0     3445.48     3431.75     57.16 o 
   7   1   0     1745.72     1768.82     50.21 o 
   8   1   0      590.61      514.05     31.59 o 
   9   1   0     1402.73     1276.20     46.01 o 
  10   1   0     1738.55     1618.94     54.81 o 
  11   1   0     1373.95     1430.86     54.14 o 
  12   1   0       18.25       69.17     20.94 o 
  13   1   0        0.59       33.62     32.85 o 
  14   1   0       89.00      189.34     38.81 o 
  15   1   0       60.10       22.84     34.87 o 
   0   2   0       21.90       42.12      7.89 o 
   1   2   0     1188.74     1178.92     17.36 o 
   2   2   0        5.47       19.70      5.30 o 
   3   2   0      912.68     1003.77     22.63 o 
   4   2   0     1249.37     1295.38     26.09 o 
   5   2   0      764.17      759.00     22.36 o 
   6   2   0       17.47       16.94      9.02 o 
   7   2   0        1.37       32.56     11.50 o 
   8   2   0      199.11      230.71     26.31 o 
   9   2   0       34.18      106.95     22.92 o 
  10   2   0      145.40      147.11     25.29 o 
  11   2   0        7.97       49.56     27.49 o 
  12   2   0      643.84      665.02     56.96 o 
  13   2   0       71.16       33.18     32.92 o 
  14   2   0       92.33      156.28     48.00 o 
  15   2   0       25.70      158.33     73.04 o 
   1   3   0     3110.56     3075.80     43.62 o 
   2   3   0     4808.66     4775.76     56.30 o 
   3   3   0      706.61      682.91     22.18 o 
   4   3   0       62.65       83.16     13.26 o 
   5   3   0      292.08      297.03     25.82 o 
   6   3   0     2968.54     2751.85     89.85 o 
   7   3   0     2331.72     2320.15     80.07 o 
   8   3   0      256.00      224.34     31.26 o 
   9   3   0      714.29      712.52     50.56 o 
  10   3   0     2159.92     2124.57     88.36 o 
  11   3   0     1875.50     1812.51     86.02 o 
  12   3   0      502.20      578.03     76.71 o 
   0   4   0     1860.44     1879.99    104.95 o 
   1   4   0      511.54      568.46     41.66 o 
   2   4   0       86.75      113.69     20.27 o 
   3   4   0     1211.65     1144.71     51.77 o 
   4   4   0      811.89      875.83     46.45 o 
   5   4   0      219.57      295.53     34.37 o 
   6   4   0      240.73      252.96     34.52 o 
   7   4   0       46.95       72.75     25.81 o 
   8   4   0      638.13      606.12     59.35 o 
   9   4   0      639.47      684.60     72.07 o 
  10   4   0      152.64      231.09     75.87 o 
   1   5   0       19.74       92.62     32.36 o 
   2   5   0        3.69       11.19     28.25 o 
   3   5   0        9.86      -34.46     49.58 o 
 -15   1   1       49.58      122.69     47.57 o 
 -14   1   1      271.10      304.20     38.54 o 
 -13   1   1     1201.35     1189.58     84.14 o 
 -12   1   1     1593.59     1511.44     69.61 o 
 -11   1   1      303.14      297.21     27.07 o 
 -10   1   1      106.39       79.61     16.72 o 
  -9   1   1     4943.98     4853.63     91.23 o 
  -8   1   1     5086.77     5024.65     99.84 o 
  -7   1   1     1662.88     1822.95     49.84 o 
  -6   1   1      273.96      277.48     18.04 o 
  -5   1   1    12928.04    13441.82    188.71 o 
  -4   1   1     4377.08     4605.98     58.56 o 
  -3   1   1     2558.29     2555.25     36.71 o 
  -2   1   1     2417.82     2502.54     26.11 o 
  -1   1   1      922.21      948.31     13.57 o 
   0   1   1     1373.39     1359.28     15.56 o 
   1   1   1     6205.66     6390.49     63.84 o 
   2   1   1     9684.64     9863.16     88.10 o 
   3   1   1     1604.94     1682.73     24.10 o 
   4   1   1     5784.66     5888.62     76.12 o 
   5   1   1     3718.81     3772.71     55.50 o 
   6   1   1      898.70      844.78     31.06 o 
   7   1   1      460.19      457.75     32.83 o 
   8   1   1      675.63      669.40     37.16 o 
   9   1   1     5577.13     5536.88    128.34 o 
  10   1   1     3349.70     3412.48     81.08 o 
  11   1   1      559.59      497.01     34.06 o 
  12   1   1      758.67      789.99     49.81 o 
  13   1   1     1153.83     1217.81     65.38 o 
  14   1   1     1107.30     1273.20     70.18 o 
  15   1   1        2.63      -42.13     42.13 o 
 -15   2   1     2031.86     1860.89    169.85 o 
 -14   2   1      284.73      305.95     57.58 o 
 -13   2   1      259.70      254.18     41.84 o 
 -12   2   1      220.23      280.49     41.20 o 
 -11   2   1     2167.16     2114.80     92.02 o 
 -10   2   1     1051.14     1056.84     50.62 o 
  -9   2   1     2796.24     2777.44     84.34 o 
  -8   2   1      300.53      268.78     27.42 o 
  -7   2   1     4997.04     4917.07     65.66 o 
  -6   2   1     1873.64     1873.16     52.41 o 
  -5   2   1     2049.62     2075.70     35.79 o 
  -4   2   1        1.33       11.98      4.80 o 
  -3   2   1     2684.09     2616.57     38.06 o 
  -2   2   1     5011.64     4724.05     50.76 o 
  -1   2   1     5495.20     5376.89     44.35 o 
   0   2   1       26.06       16.09      4.61 o 
   1   2   1     2606.57     2563.31     27.45 o 
   2   2   1     2929.65     2848.32     38.26 o 
   3   2   1     9227.39     9055.56     90.43 o 
   4   2   1     1923.22     1852.94     25.97 o 
   5   2   1      601.62      654.83     20.45 o 
   6   2   1     1416.15     1368.16     36.94 o 
   7   2   1     2771.21     2761.39     58.17 o 
   8   2   1     3239.50     3219.37     72.65 o 
   9   2   1      438.00      489.56     38.17 o 
  10   2   1     1555.35     1467.71     73.84 o 
  11   2   1     3644.91     3641.37    123.41 o 
  12   2   1     1337.28     1398.34     92.59 o 
  13   2   1       23.17        9.64     26.79 o 
  14   2   1      632.92      623.46     97.13 o 
 -13   3   1       56.24      148.71     64.44 o 
 -12   3   1      708.43      692.42    106.64 o 
 -11   3   1       48.95       44.13     28.27 o 
 -10   3   1       16.44       76.99     26.00 o 
  -9   3   1       76.52       99.73     25.52 o 
  -8   3   1      110.30      117.00     23.82 o 
  -7   3   1       16.92       50.93     18.52 o 
  -6   3   1       30.39       43.21     16.96 o 
  -5   3   1       20.82       66.33     15.97 o 
  -4   3   1       15.73       39.27      9.32 o 
  -3   3   1       15.90       43.62      8.77 o 
  -2   3   1        6.27       22.72      6.95 o 
  -1   3   1       17.79       29.04      6.61 o 
   0   3   1       23.82       43.45      7.18 o 
   1   3   1      598.95      633.93     17.77 o 
   2   3   1      135.24      137.39     12.25 o 
   3   3   1      554.45      604.91     30.04 o 
   4   3   1      172.78      225.54     17.68 o 
   5   3   1       24.19       50.30     15.04 o 
   6   3   1      235.78      249.81     28.94 o 
   7   3   1      103.66      111.85     34.96 o 
   8   3   1        0.91        9.42     19.11 o 
   9   3   1      514.88      521.53     44.23 o 
  10   3   1      746.71      733.98     58.89 o 
  11   3   1        3.69       24.93     25.37 o 
  12   3   1      100.82      152.20     41.87 o 
 -10   4   1      517.16      569.28    112.23 o 
  -9   4   1       38.76       97.76     35.00 o 
  -8   4   1      117.53       64.22     27.79 o 
  -7   4   1      220.05      252.09     34.35 o 
  -6   4   1     2069.48     2182.61     87.36 o 
  -5   4   1      727.08      730.66     44.47 o 
  -4   4   1      177.67      203.21     26.30 o 
  -3   4   1     1955.87     2020.26     67.57 o 
  -2   4   1     1099.53     1092.71     56.62 o 
  -1   4   1      721.39      624.12     42.81 o 
   0   4   1       13.56       25.82     16.07 o 
   1   4   1      496.77      474.63     37.90 o 
   2   4   1      585.43      641.74     38.41 o 
   3   4   1     1097.01     1141.49     59.09 o 
   4   4   1      223.94      267.37     33.16 o 
   5   4   1      449.56      413.34     39.09 o 
   6   4   1      273.48      198.51     36.86 o 
   7   4   1      510.43      521.32     53.12 o 
   8   4   1      734.14      695.91     63.59 o 
   9   4   1       68.15      105.66     34.25 o 
  -3   5   1      203.52      198.09     66.82 o 
  -2   5   1        0.94       12.89     34.10 o 
  -1   5   1      125.74      128.02     32.24 o 
   0   5   1     1291.94     1350.58    104.54 o 
   1   5   1      571.67      631.50    103.72 o 
   2   5   1      294.17      276.11     54.45 o 
   3   5   1       17.81        7.05     47.05 o 
 -16   0   2     1664.14     1867.12    180.55 o 
 -15   0   2       11.94       -7.11     35.84 o 
 -14   0   2      323.34      372.63    142.18 o 
 -13   0   2      304.66      382.41     56.62 o 
 -12   0   2     4525.25     4447.94    165.62 o 
 -11   0   2     1736.76     1763.70     72.11 o 
 -10   0   2      323.63      323.07     30.44 o 
  -9   0   2     5520.01     5731.92    221.20 o 
  -8   0   2     3756.66     3524.17     88.21 o 
  -7   0   2     3964.03     4158.12    107.44 o 
  -6   0   2     8939.13    10598.93    150.72 o 
  -5   0   2     1431.51     1371.21     54.20 o 
  -4   0   2    18379.63    18327.16    212.77 o 
  -3   0   2    16281.10    16933.42    252.11 o 
  -2   0   2       67.11       67.49      8.35 o 
   1   0   2     8656.74     8846.29    119.64 o 
   2   0   2      613.82      608.27     38.07 o 
   3   0   2     1142.67     1202.03     42.87 o 
   4   0   2    15928.72    16779.27    260.15 o 
   5   0   2    13797.66    13948.06    324.96 o 
   6   0   2     1157.64     1180.06    105.79 o 
   7   0   2     1986.08     2142.75     84.09 o 
   8   0   2     4159.38     4445.05    145.18 o 
   9   0   2     1254.83     1274.82     59.54 o 
  10   0   2      764.84      716.50     48.88 o 
  11   0   2     1250.06     1186.17    104.24 o 
  12   0   2      454.17      482.39     44.89 o 
  13   0   2     1579.93     1575.01    104.98 o 
  14   0   2      714.69      571.34     69.85 o 
  15   0   2       34.37       95.95     44.01 o 
 -15   1   2      536.59      609.42     54.17 o 
 -14   1   2      567.59      685.34     52.96 o 
 -13   1   2       80.30      128.95     29.54 o 
 -12   1   2      186.59      228.63     27.65 o 
 -11   1   2      494.85      459.65     31.46 o 
 -10   1   2     1964.12     1916.78     58.02 o 
  -9   1   2     1016.99      980.17     39.59 o 
  -8   1   2      165.48      172.60     19.30 o 
  -7   1   2      160.24      237.68     15.59 o 
  -6   1   2     5682.15     5643.65     72.21 o 
  -5   1   2     2447.84     2621.48     58.78 o 
  -4   1   2      888.09      922.95     18.43 o 
  -3   1   2      804.37      874.62     17.79 o 
  -2   1   2    13800.72    13735.72    102.03 o 
  -1   1   2     7782.23     7805.81     49.88 o 
   0   1   2     4199.63     4281.22     31.91 o 
   1   1   2      822.72      798.64     16.52 o 
   2   1   2     5699.58     5582.30     61.74 o 
   3   1   2      415.63      374.90     11.66 o 
   4   1   2       24.19       38.22      6.93 o 
   5   1   2      240.99      267.56     15.46 o 
   6   1   2      210.36      261.27     18.46 o 
   7   1   2     3137.24     2978.22     79.07 o 
   8   1   2       81.85       63.69     16.71 o 
   9   1   2      321.30      318.96     25.40 o 
  10   1   2       44.57       42.40     16.62 o 
  11   1   2      545.50      636.84     38.07 o 
  12   1   2      142.52      183.63     23.26 o 
  13   1   2      488.30      496.92     45.25 o 
  14   1   2        4.46       20.44     35.74 o 
  15   1   2      356.17      411.90     87.38 o 
 -15   2   2        1.09      237.39     93.76 o 
 -14   2   2      159.95      320.14     48.60 o 
 -13   2   2      150.57      166.06     53.09 o 
 -12   2   2      416.23      483.52     49.44 o 
 -11   2   2      295.91      346.97     33.92 o 
 -10   2   2      173.18      173.34     23.59 o 
  -9   2   2       70.89       62.65     19.09 o 
  -8   2   2      319.40      317.69     26.05 o 
  -7   2   2      808.90      782.05     24.09 o 
  -6   2   2      552.95      584.16     23.17 o 
  -5   2   2      319.68      295.08     22.98 o 
  -4   2   2      646.61      630.31     33.98 o 
  -3   2   2      218.90      266.16     12.05 o 
  -2   2   2        8.79       16.46      6.25 o 
  -1   2   2        8.98       14.55      5.32 o 
   0   2   2     4149.41     4353.31     37.96 o 
   1   2   2      811.47      789.81     14.73 o 
   2   2   2      134.62      139.18      7.88 o 
   3   2   2       57.87       64.88      8.70 o 
   4   2   2      821.73      841.46     30.20 o 
   5   2   2     2349.04     2425.89     41.66 o 
   6   2   2      357.38      340.68     20.54 o 
   7   2   2      168.13      176.16     17.71 o 
   8   2   2      744.27      874.09     37.73 o 
   9   2   2     2827.21     2733.45     85.47 o 
  10   2   2      309.53      317.83     58.15 o 
  11   2   2        8.66       74.91     30.75 o 
  12   2   2       64.21       44.65     30.30 o 
  13   2   2       42.05       73.96     32.38 o 
  14   2   2      278.75      391.41     79.09 o 
 -13   3   2      740.76      558.81    100.44 o 
 -12   3   2       28.72       41.88     30.44 o 
 -11   3   2     1755.44     1752.54     83.02 o 
 -10   3   2      957.55      931.57     59.31 o 
  -9   3   2       40.79       20.59     24.25 o 
  -8   3   2      552.94      551.66     37.65 o 
  -7   3   2     1203.76     1191.46     51.09 o 
  -6   3   2     2077.38     2050.50     64.01 o 
  -5   3   2     2739.44     2749.08     70.19 o 
  -4   3   2        1.04        2.61      6.96 o 
  -3   3   2      572.22      575.78     20.62 o 
  -2   3   2     1867.49     1854.70     33.52 o 
  -1   3   2     5050.21     5085.69     68.34 o 
   0   3   2      229.56      226.20     13.99 o 
   1   3   2      252.97      227.26     10.47 o 
   2   3   2     2958.96     2798.13     60.43 o 
   3   3   2     6992.89     6953.72     94.37 o 
   4   3   2     1665.54     1679.83     44.99 o 
   5   3   2       85.73       73.07     18.21 o 
   6   3   2     3262.89     3127.58     90.99 o 
   7   3   2     1871.31     1872.20     72.73 o 
   8   3   2      234.33      233.27     30.90 o 
   9   3   2       60.05      114.11     33.71 o 
  10   3   2      534.49      568.67     53.59 o 
  11   3   2      318.17      289.95     38.00 o 
  12   3   2      315.50      229.49     49.20 o 
 -10   4   2        1.46        9.93     79.75 o 
  -9   4   2       75.37      123.98     38.53 o 
  -8   4   2      419.21      425.33     76.81 o 
  -7   4   2       71.91      174.80     30.49 o 
  -6   4   2       57.07       52.72     22.46 o 
  -5   4   2      426.47      510.96     38.39 o 
  -4   4   2      838.92      953.28     48.42 o 
  -3   4   2      295.49      355.61     30.56 o 
  -2   4   2      131.35       81.04     22.27 o 
  -1   4   2      473.56      448.92     37.07 o 
   0   4   2      969.49     1055.22     48.70 o 
   1   4   2      692.69      715.72     44.56 o 
   2   4   2      346.86      385.47     34.90 o 
   3   4   2        7.86        6.01     19.71 o 
   4   4   2      409.70      527.43     43.02 o 
   5   4   2      669.75      751.59     50.57 o 
   6   4   2      297.04      287.36     36.10 o 
   7   4   2       64.64       78.12     30.36 o 
   8   4   2      229.07      262.51     44.64 o 
   9   4   2      280.43      237.93     42.45 o 
  -4   5   2        3.59      129.46     68.12 o 
  -3   5   2        5.08       26.32     51.37 o 
  -2   5   2        2.14       -4.37     43.37 o 
  -1   5   2      333.74      380.08     48.92 o 
   0   5   2      280.67      327.76     87.45 o 
   1   5   2       55.78       83.78     37.80 o 
   2   5   2       63.07       26.55     40.22 o 
   3   5   2      210.69      184.87     66.93 o 
 -15   1   3       58.29       67.12     29.29 o 
 -14   1   3       48.50       69.10     29.03 o 
 -13   1   3     1392.60     1470.05     70.72 o 
 -12   1   3      882.95      899.99     53.12 o 
 -11   1   3       40.05       72.01     20.96 o 
 -10   1   3        8.46       23.54     13.23 o 
  -9   1   3      608.16      602.23     31.16 o 
  -8   1   3     1961.66     1923.48     71.43 o 
  -7   1   3     1341.07     1325.54     36.88 o 
  -6   1   3      787.26      828.75     24.64 o 
  -5   1   3     2424.13     2488.87     40.44 o 
  -4   1   3     5406.56     5525.26     78.03 o 
  -3   1   3     2694.51     2678.42     31.35 o 
  -2   1   3    17751.29    18278.46    137.33 o 
  -1   1   3     9354.04     9492.82     54.86 o 
   0   1   3    29365.56    29842.33    150.49 o 
   1   1   3     2293.06     2315.28     48.92 o 
   2   1   3     4344.25     4386.51     51.13 o 
   3   1   3      111.63      131.20      7.72 o 
   4   1   3     2147.28     2153.33     36.12 o 
   5   1   3     2374.06     2270.11     43.85 o 
   6   1   3     3480.86     3365.25     65.15 o 
   7   1   3       12.58       20.90     13.49 o 
   8   1   3      249.63      283.10     26.74 o 
   9   1   3     1005.09     1032.99     42.99 o 
  10   1   3     2845.96     2905.15     76.30 o 
  11   1   3       14.31       58.54     18.66 o 
  12   1   3      188.90      245.61     25.06 o 
  13   1   3      452.52      505.63     45.53 o 
  14   1   3     1229.41     1455.43    103.80 o 
  15   1   3        7.15      150.51     62.45 o 
 -15   2   3      460.02      413.50     88.56 o 
 -14   2   3      809.93      790.42     68.56 o 
 -13   2   3      118.95      177.19     37.20 o 
 -12   2   3      135.12      103.41     32.31 o 
 -11   2   3     1552.30     1555.77     65.44 o 
 -10   2   3      953.26      945.25     48.28 o 
  -9   2   3      286.79      297.47     27.11 o 
  -8   2   3      559.05      600.28     34.45 o 
  -7   2   3     1242.06     1204.59     28.61 o 
  -6   2   3     3864.32     3100.35    202.59 o 
  -5   2   3     4346.56     4212.29     78.69 o 
  -4   2   3      510.55      501.13     20.31 o 
  -3   2   3     1230.65     1155.36     25.12 o 
  -2   2   3     2398.20     2269.69     29.00 o 
  -1   2   3     6811.19     6547.82     51.90 o 
   0   2   3      602.66      581.01     11.87 o 
   1   2   3      690.83      702.62     17.50 o 
   2   2   3     1630.89     1466.92     29.60 o 
   3   2   3     3410.41     3246.19     63.30 o 
   4   2   3     3424.62     3374.85     54.75 o 
   5   2   3      119.03      116.05      9.72 o 
   6   2   3     2558.33     2579.22     51.38 o 
   7   2   3     2366.57     2211.55     55.09 o 
   8   2   3     3423.04     3367.54     74.46 o 
   9   2   3      479.04      479.16     37.77 o 
  10   2   3     1545.36     1523.95     94.97 o 
  11   2   3     1556.95     1543.30     80.92 o 
  12   2   3      306.49      353.53     54.11 o 
  13   2   3      122.03      196.67     46.16 o 
 -13   3   3      281.11      162.60     63.00 o 
 -12   3   3       82.18       18.68     38.37 o 
 -11   3   3       10.11       38.09     24.30 o 
 -10   3   3       82.60       99.63     28.26 o 
  -9   3   3       43.67       53.18     20.88 o 
  -8   3   3        4.68       13.99     17.88 o 
  -7   3   3        3.11       32.63     17.76 o 
  -6   3   3        1.25        8.39     14.11 o 
  -5   3   3       68.28       69.90     15.08 o 
  -4   3   3       14.04       33.52     12.11 o 
  -3   3   3       10.37       24.54      6.95 o 
  -2   3   3      118.93      124.64      9.99 o 
  -1   3   3        1.87       10.89      6.49 o 
   0   3   3      425.58      385.10     11.74 o 
   1   3   3       24.06       34.24      8.54 o 
   2   3   3        0.92       -7.35     10.82 o 
   3   3   3       74.70      113.71     25.76 o 
   4   3   3      106.99      132.79     16.72 o 
   5   3   3      351.11      339.83     30.51 o 
   6   3   3      443.25      464.54     42.63 o 
   7   3   3       93.83      143.51     26.83 o 
   8   3   3      226.61      307.14     35.57 o 
   9   3   3      134.55      184.00     30.74 o 
  10   3   3       36.84       70.02     27.19 o 
  11   3   3      124.73      113.24     30.56 o 
  12   3   3        2.64       -8.98     61.88 o 
 -10   4   3      867.86      895.09     93.30 o 
  -9   4   3     1617.37     1500.22     91.04 o 
  -8   4   3      433.76      444.84     52.27 o 
  -7   4   3      382.77      348.98     35.45 o 
  -6   4   3     2553.92     2593.18     84.12 o 
  -5   4   3      102.88       52.75     23.52 o 
  -4   4   3       35.51       53.23     22.94 o 
  -3   4   3       55.57       51.06     27.57 o 
  -2   4   3     1685.91     1648.24     69.20 o 
  -1   4   3      604.87      588.92     47.59 o 
   0   4   3       14.39       21.67     15.59 o 
   1   4   3       43.30       38.35     30.02 o 
   2   4   3      412.90      430.28     36.94 o 
   3   4   3      429.38      457.18     38.82 o 
   4   4   3      277.55      280.82     34.03 o 
   5   4   3        1.28       16.74     23.70 o 
   6   4   3      276.50      308.45     36.77 o 
   7   4   3      436.88      494.78     59.35 o 
   8   4   3      282.20      278.15     60.58 o 
   9   4   3        2.47       13.24     35.18 o 
  -4   5   3      484.34      656.51    110.02 o 
  -3   5   3      850.22     1110.60    133.32 o 
  -2   5   3      244.79      288.90     71.78 o 
  -1   5   3      122.26      245.68     73.33 o 
   0   5   3      205.58      387.29     58.02 o 
   1   5   3      566.40      685.06     78.13 o 
   2   5   3      209.44      165.10     48.39 o 
   3   5   3      129.35      148.51     41.73 o 
 -16   0   4      469.63      272.75     88.44 o 
 -15   0   4      929.68      977.18    151.49 o 
 -14   0   4       77.79       33.64     32.18 o 
 -13   0   4     1689.13     1640.32    104.45 o 
 -12   0   4     5645.72     5132.71    177.01 o 
 -11   0   4     2357.08     2396.54     79.64 o 
 -10   0   4      267.68      305.39     28.50 o 
  -9   0   4      337.36      285.86     31.30 o 
  -8   0   4     5395.12     5407.60    219.08 o 
  -7   0   4     8908.67     8981.47    241.83 o 
  -6   0   4      234.49      271.28     16.35 o 
  -5   0   4     4251.64     4253.89     62.75 o 
  -4   0   4    12656.64    12755.01    192.78 o 
  -3   0   4    16969.40    16766.70    183.41 o 
  -2   0   4      602.91      633.93     23.74 o 
  -1   0   4     8244.53     8422.65    160.46 o 
   0   0   4     1129.57     1108.55     31.64 o 
   1   0   4     2164.91     2331.53     51.03 o 
   2   0   4    10577.59    10665.47    165.87 o 
   3   0   4     2972.45     3130.53     55.84 o 
   4   0   4      104.86      105.00     14.46 o 
   5   0   4    10683.43    10762.26    261.20 o 
   6   0   4     3001.51     2842.84     96.30 o 
   7   0   4      156.60       82.58     58.06 o 
   8   0   4      571.21      537.59     37.91 o 
   9   0   4    19270.80    19378.47    287.52 o 
  10   0   4     1395.79     1575.33     71.77 o 
  11   0   4       13.77        9.58     20.86 o 
  12   0   4       41.16       52.28     24.27 o 
  13   0   4     1628.56     1619.99    107.90 o 
  14   0   4     1309.56     1523.87    123.89 o 
  15   0   4      777.85      899.77    133.03 o 
 -16   1   4        4.24       33.29     65.80 o 
 -15   1   4       40.33       94.07     28.18 o 
 -14   1   4      389.52      335.77     61.26 o 
 -13   1   4      764.45      726.64     51.74 o 
 -12   1   4        0.75       17.17     22.19 o 
 -11   1   4      762.02      695.89     48.28 o 
 -10   1   4      846.47      772.82     44.02 o 
  -9   1   4      844.99      796.28     37.41 o 
  -8   1   4       49.60       47.10     10.27 o 
  -7   1   4      408.89      392.10     19.92 o 
  -6   1   4      162.89      160.21     12.76 o 
  -5   1   4     2820.60     2811.94     47.58 o 
  -4   1   4     1079.52     1082.16     26.37 o 
  -3   1   4       53.25       64.66      5.67 o 
  -2   1   4    12636.73    12713.34     97.72 o 
  -1   1   4     2234.59     2123.57     20.25 o 
   0   1   4    26840.86    27314.35    172.05 o 
   1   1   4      268.67      249.42      9.96 o 
   2   1   4     1500.49     1476.74     25.45 o 
   3   1   4     4566.29     4546.74     46.53 o 
   4   1   4      448.15      419.76     15.39 o 
   5   1   4     1793.48     1779.37     35.06 o 
   6   1   4     1275.42     1212.66     34.18 o 
   7   1   4     1130.93     1126.28     46.41 o 
   8   1   4     1206.18     1225.78     51.48 o 
   9   1   4      218.10      261.56     34.53 o 
  10   1   4      572.77      615.68     37.15 o 
  11   1   4      825.20      749.81     42.82 o 
  12   1   4     1015.81     1015.22     46.60 o 
  13   1   4       78.21       99.90     28.15 o 
  14   1   4       20.54      138.99     43.22 o 
  15   1   4      612.72      736.53    111.33 o 
 -15   2   4        9.37       17.81     60.94 o 
 -14   2   4       55.17       96.02     36.19 o 
 -13   2   4       90.49       71.61     28.33 o 
 -12   2   4        6.60       33.34     25.51 o 
 -11   2   4      838.70      802.25     47.93 o 
 -10   2   4        3.77       18.04     15.83 o 
  -9   2   4     3344.87     3247.60     78.56 o 
  -8   2   4      689.57      641.06     34.55 o 
  -7   2   4     1147.11      945.35     85.13 o 
  -6   2   4      228.14      274.33     19.92 o 
  -5   2   4      403.60      368.59     23.34 o 
  -4   2   4      136.12      141.52     17.06 o 
  -3   2   4     1406.47     1445.48     40.32 o 
  -2   2   4      264.05      260.61     11.31 o 
  -1   2   4       63.87       78.86      5.66 o 
   0   2   4       62.25      105.34      7.23 o 
   1   2   4     1958.84     2092.90     39.89 o 
   2   2   4     1275.55     1244.44     54.48 o 
   3   2   4     2024.74     2272.68     36.04 o 
   4   2   4     1220.92     1204.13     31.34 o 
   5   2   4     2748.45     2668.38     63.41 o 
   6   2   4      379.75      395.07     20.05 o 
   7   2   4       29.67       32.63     10.96 o 
   8   2   4      230.75      255.99     22.38 o 
   9   2   4       44.89       46.40     19.45 o 
  10   2   4       45.95       95.42     28.02 o 
  11   2   4        8.31       -1.89     26.49 o 
  12   2   4        0.94      109.90     36.08 o 
  13   2   4      250.60      372.65     48.88 o 
 -13   3   4      512.46      523.55    100.82 o 
 -12   3   4       36.93       -4.90     81.37 o 
 -11   3   4      431.35      470.16     44.87 o 
 -10   3   4     1511.12     1456.50     71.39 o 
  -9   3   4      841.79      819.37     46.67 o 
  -8   3   4        4.70       34.34     18.66 o 
  -7   3   4      232.26      249.44     25.02 o 
  -6   3   4     2944.13     2994.96     76.28 o 
  -5   3   4     4044.33     3951.74     84.04 o 
  -4   3   4      111.59      103.64     14.62 o 
  -3   3   4     1720.94     1704.40     44.93 o 
  -2   3   4     3959.86     4025.82     54.51 o 
  -1   3   4     4556.71     4373.31     52.53 o 
   0   3   4     1451.87     1429.42     34.26 o 
   1   3   4        4.16       -5.02     11.40 o 
   2   3   4      982.92      958.88     38.85 o 
   3   3   4     4877.34     4865.38     94.11 o 
   4   3   4     2375.39     2350.73     73.45 o 
   5   3   4       36.73       11.35     17.40 o 
   6   3   4      246.55      281.92     30.54 o 
   7   3   4     2660.21     2555.17    124.08 o 
   8   3   4     3136.67     3065.54    110.14 o 
   9   3   4      565.44      596.11     49.15 o 
  10   3   4      131.09      211.77     33.22 o 
  11   3   4      521.68      482.72     48.20 o 
  12   3   4      444.84      447.09     69.09 o 
 -10   4   4       65.97      114.85     59.02 o 
  -9   4   4      875.35     1023.65     76.13 o 
  -8   4   4      392.90      452.87     39.91 o 
  -7   4   4      335.49      375.46     35.41 o 
  -6   4   4      353.00      438.34     38.24 o 
  -5   4   4      167.17      175.14     24.59 o 
  -4   4   4     1727.42     1710.47     63.44 o 
  -3   4   4      767.23      809.18     50.25 o 
  -2   4   4       72.46      151.31     28.64 o 
  -1   4   4      364.55      410.81     50.64 o 
   0   4   4      840.57      762.56     42.73 o 
   1   4   4      509.65      598.25     41.97 o 
   2   4   4      594.62      584.77     42.82 o 
   3   4   4       14.94       21.79     21.17 o 
   4   4   4       97.42      140.02     25.86 o 
   5   4   4      886.79      787.32     68.72 o 
   6   4   4      981.03     1047.72     62.13 o 
   7   4   4       73.62       70.23     30.70 o 
   8   4   4       24.00       41.25     27.68 o 
   9   4   4      304.99      266.65     55.93 o 
  -5   5   4        2.28      -47.51     48.33 o 
  -4   5   4        4.99      162.56     68.58 o 
  -3   5   4       16.32      115.71     56.94 o 
  -2   5   4        1.56       48.75     46.43 o 
  -1   5   4        5.03      -48.76     61.61 o 
   0   5   4       25.82       58.86     46.02 o 
   1   5   4        2.40      162.76     46.21 o 
   2   5   4       33.90       31.82     38.65 o 
   3   5   4      538.09      441.51     63.26 o 
 -16   1   5     1077.78     1032.93    131.08 o 
 -15   1   5       26.51       43.36     25.29 o 
 -14   1   5       34.06       45.18     26.72 o 
 -13   1   5      494.27      577.48     46.13 o 
 -12   1   5     3107.36     3129.85     97.06 o 
 -11   1   5     1465.43     1486.78     63.09 o 
 -10   1   5      105.70       93.24     16.98 o 
  -9   1   5      931.12      913.93     40.27 o 
  -8   1   5     1381.22     1243.24     39.15 o 
  -7   1   5     3448.91     3365.39     58.93 o 
  -6   1   5     4049.29     4121.20     61.62 o 
  -5   1   5        6.25       10.13      5.15 o 
  -4   1   5     3353.10     3370.45     73.02 o 
  -3   1   5    12016.19    12450.65     96.03 o 
  -2   1   5     8808.54     9165.79     71.90 o 
  -1   1   5      397.80      437.67      9.51 o 
   0   1   5    17737.24    18493.22    147.07 o 
   1   1   5     9042.97     9179.92     92.36 o 
   2   1   5     3893.97     3610.45     87.19 o 
   3   1   5      168.74      118.52      7.81 o 
   4   1   5     4125.58     4306.85     53.65 o 
   5   1   5     2770.66     2677.90     48.15 o 
   6   1   5     6521.42     6576.42     91.90 o 
   7   1   5     2956.76     2875.77     89.31 o 
   8   1   5      969.86     1013.45     49.40 o 
   9   1   5     2191.28     2243.74     64.63 o 
  10   1   5     1604.26     1670.10     58.63 o 
  11   1   5     1040.98     1072.42     46.41 o 
  12   1   5        1.74       16.70     16.78 o 
  13   1   5      347.05      373.59     40.09 o 
  14   1   5      296.46      395.96    122.47 o 
 -15   2   5      449.52      408.86     83.77 o 
 -14   2   5      967.09      939.16     94.94 o 
 -13   2   5     1031.44     1017.79     71.37 o 
 -12   2   5       70.16       85.64     55.42 o 
 -11   2   5      945.08     1000.79     53.27 o 
 -10   2   5     4373.82     4303.64     96.22 o 
  -9   2   5      962.49      894.61     56.06 o 
  -8   2   5       16.66       14.01     12.58 o 
  -7   2   5        8.99       32.92     13.97 o 
  -6   2   5     5622.53     5449.49     95.06 o 
  -5   2   5     1829.36     1735.70     48.14 o 
  -4   2   5     4458.57     4520.97     78.38 o 
  -3   2   5     2327.84     2460.53     41.90 o 
  -2   2   5     9659.61     9723.91     83.93 o 
  -1   2   5    15562.19    15449.90    133.63 o 
   0   2   5    12270.32    12000.92    101.59 o 
   1   2   5        9.98       22.28      9.44 o 
   2   2   5     6343.98     6360.09    101.57 o 
   3   2   5     2340.30     2248.23     36.15 o 
   4   2   5     3256.18     3100.11     52.58 o 
   5   2   5     1581.36     1376.12     70.66 o 
   6   2   5      558.28      522.15     22.39 o 
   7   2   5     2967.02     2847.91     63.39 o 
   8   2   5     3170.44     3094.20     88.03 o 
   9   2   5       57.85       87.84     20.48 o 
  10   2   5      574.53      556.84     48.26 o 
  11   2   5       71.32       64.42     24.59 o 
  12   2   5     1279.59     1379.60     81.83 o 
  13   2   5      848.34      800.70    120.06 o 
 -13   3   5      223.85      249.43     71.31 o 
 -12   3   5        1.55       17.30     28.29 o 
 -11   3   5        8.62       12.79     29.84 o 
 -10   3   5       22.43       93.51     25.13 o 
  -9   3   5     1770.88     1728.80     66.92 o 
  -8   3   5      141.91      166.87     25.92 o 
  -7   3   5        1.76       11.00     14.60 o 
  -6   3   5      750.05      715.23     38.11 o 
  -5   3   5       15.68       26.45     12.98 o 
  -4   3   5        1.11       16.69     11.26 o 
  -3   3   5     2087.07     2143.32     49.94 o 
  -2   3   5      379.01      418.95     17.52 o 
  -1   3   5       25.41       25.86      9.07 o 
   0   3   5        6.96       17.56      8.18 o 
   1   3   5      449.97      442.45     28.62 o 
   2   3   5      160.79      197.23     20.07 o 
   3   3   5        3.07       16.29     15.62 o 
   4   3   5       21.68       33.31     17.29 o 
   5   3   5      127.09      157.19     24.12 o 
   6   3   5      211.86      231.06     28.66 o 
   7   3   5       54.85       64.19     21.62 o 
   8   3   5        2.44       73.85     25.18 o 
   9   3   5       63.40       99.01     27.03 o 
  10   3   5        0.97       55.56     25.28 o 
  11   3   5        8.17       66.75     33.53 o 
  12   3   5       48.25      170.11     66.69 o 
 -10   4   5      532.06      531.83     72.80 o 
  -9   4   5       27.88       40.46     27.99 o 
  -8   4   5       11.24       21.23     27.16 o 
  -7   4   5      397.92      453.56     38.81 o 
  -6   4   5      777.18      843.27     56.34 o 
  -5   4   5      739.26      717.09     43.05 o 
  -4   4   5      137.17      134.77     26.33 o 
  -3   4   5       95.04       80.99     22.67 o 
  -2   4   5      294.65      338.10     34.12 o 
  -1   4   5     1471.67     1505.52     65.65 o 
   0   4   5      478.36      496.84     35.01 o 
   1   4   5      309.31      305.22     34.91 o 
   2   4   5      635.08      649.84     44.74 o 
   3   4   5     1738.63     1692.48     72.05 o 
   4   4   5      535.86      546.22     44.51 o 
   5   4   5       25.62       51.42     19.47 o 
   6   4   5      354.33      327.72     49.17 o 
   7   4   5      167.44      158.17     32.27 o 
   8   4   5       96.71       99.09     29.86 o 
   9   4   5      281.22      254.83     46.13 o 
  10   4   5        0.48        5.69     48.23 o 
  -6   5   5        6.73       -8.68     51.36 o 
  -5   5   5       39.41       -5.12     49.72 o 
  -4   5   5      224.24      303.65     77.09 o 
  -3   5   5      630.40      600.04    104.90 o 
  -2   5   5      637.44      535.72     96.74 o 
  -1   5   5        5.83      -26.69     50.31 o 
   0   5   5     1021.27     1046.71    128.60 o 
   1   5   5     1427.54     1456.68    108.40 o 
   2   5   5      298.59      524.31     67.18 o 
   3   5   5        1.72       -9.70     61.04 o 
   4   5   5        9.72       88.71     59.12 o 
 -16   0   6     1140.60     1175.14    152.62 o 
 -15   0   6     1119.18     1178.12     98.13 o 
 -14   0   6       92.57       54.74     38.52 o 
 -13   0   6      845.70      702.16     69.99 o 
 -12   0   6      939.68      853.44     72.22 o 
 -11   0   6     2633.39     2798.66     80.50 o 
 -10   0   6     1504.69     1558.38     89.96 o 
  -9   0   6      618.98      567.23     31.56 o 
  -8   0   6     4905.51     4812.16     81.67 o 
  -7   0   6    15828.45    15806.33    329.86 o 
  -6   0   6      240.37      172.93     10.96 o 
  -5   0   6     2166.63     2438.68     60.91 o 
  -4   0   6      338.24      316.14     19.21 o 
  -3   0   6    36277.24    36737.94    613.48 o 
  -2   0   6     6177.03     6312.82     98.49 o 
  -1   0   6      225.08      270.44     13.28 o 
   0   0   6    11927.41    12475.20    134.26 o 
   1   0   6    33319.02    33800.69    488.26 o 
   2   0   6     7736.04     7903.97    113.57 o 
   3   0   6    11815.98    12429.16    150.43 o 
   4   0   6      140.54      179.89     21.36 o 
   5   0   6     6530.53     6806.18    245.10 o 
   6   0   6     9149.62     9356.64    253.71 o 
   7   0   6     1811.03     1659.07     65.55 o 
   8   0   6     2175.87     2224.03    103.13 o 
   9   0   6     1436.22     1451.41     68.50 o 
  10   0   6     8945.76     8739.11    185.48 o 
  11   0   6     1052.59     1254.24     70.04 o 
  12   0   6      484.36      555.93     50.32 o 
  13   0   6     1577.30     1628.17    109.88 o 
  14   0   6     1780.42     1915.87    226.17 o 
  15   0   6      176.88      256.32     80.30 o 
 -16   1   6       25.14      -13.25     55.89 o 
 -15   1   6       23.86       32.06     30.53 o 
 -14   1   6      911.30      947.24     66.18 o 
 -13   1   6      870.84      856.70     55.42 o 
 -12   1   6       45.39       87.39     31.24 o 
 -11   1   6       50.46       50.80     18.83 o 
 -10   1   6      565.55      518.42     32.53 o 
  -9   1   6      733.66      666.53     45.84 o 
  -8   1   6     1315.12     1351.16     34.82 o 
  -7   1   6      228.50      273.19     16.35 o 
  -6   1   6     7214.16     7417.77     96.45 o 
  -5   1   6     5352.20     5259.71     61.11 o 
  -4   1   6      516.43      458.21     15.99 o 
  -3   1   6     1584.98     1659.34     26.39 o 
  -2   1   6       47.11       38.38      4.47 o 
  -1   1   6     1437.34     1429.64     24.31 o 
   0   1   6     9483.62     9651.35    105.63 o 
   1   1   6       23.21       23.11      5.97 o 
   2   1   6      268.99      280.25     11.13 o 
   3   1   6     3609.84     3576.10     47.87 o 
   4   1   6     3443.31     3538.41     48.61 o 
   5   1   6      113.10      110.41     11.33 o 
   6   1   6       89.06       65.92     10.38 o 
   7   1   6     1451.32     1303.58     51.83 o 
   8   1   6     3657.45     3730.12    118.36 o 
   9   1   6     4572.33     4505.52     94.52 o 
  10   1   6        8.42       24.59     15.38 o 
  11   1   6     1066.93     1059.17     47.21 o 
  12   1   6      234.25      198.39     24.43 o 
  13   1   6      190.83      255.38     41.53 o 
  14   1   6       49.52       27.76     72.98 o 
 -15   2   6      243.54      285.41     87.75 o 
 -14   2   6      204.30      208.93     42.62 o 
 -13   2   6      191.13      139.85     36.35 o 
 -12   2   6      192.06      222.60     30.65 o 
 -11   2   6       57.11       60.50     18.33 o 
 -10   2   6      395.67      380.58     32.77 o 
  -9   2   6        3.41        8.88     13.33 o 
  -8   2   6      151.10      182.22     20.04 o 
  -7   2   6      557.09      588.24     29.29 o 
  -6   2   6      931.98      874.19     36.41 o 
  -5   2   6      665.71      635.46     29.01 o 
  -4   2   6      197.25      166.49     26.12 o 
  -3   2   6     1917.45     2009.79     32.07 o 
  -2   2   6     5815.09     5918.76     63.70 o 
  -1   2   6      222.38      270.72     14.00 o 
   0   2   6      579.22      598.23     18.35 o 
   1   2   6      405.69      490.84     24.52 o 
   2   2   6     4347.57     4439.56     83.50 o 
   3   2   6      636.57      730.86     28.75 o 
   4   2   6      529.88      634.06     23.48 o 
   5   2   6       10.72       21.54      8.36 o 
   6   2   6       12.87       30.15      8.15 o 
   7   2   6      439.03      428.54     24.05 o 
   8   2   6       71.92       71.56     28.00 o 
   9   2   6      155.77      162.98     23.62 o 
  10   2   6       50.96       90.52     39.33 o 
  11   2   6      280.48      293.18     45.86 o 
  12   2   6        9.31       29.51     27.80 o 
 -13   3   6      513.33      494.42     91.22 o 
 -12   3   6      224.55      220.86     42.74 o 
 -11   3   6       87.69       72.27     21.79 o 
 -10   3   6     1393.46     1448.69     63.42 o 
  -9   3   6     5866.10     5803.72    123.10 o 
  -8   3   6     3736.91     3747.66     92.80 o 
  -7   3   6      253.83      242.84     24.65 o 
  -6   3   6     2850.34     2793.10     72.22 o 
  -5   3   6     1725.04     1779.07     50.39 o 
  -4   3   6     2561.96     2508.02     56.95 o 
  -3   3   6      611.83      584.17     25.45 o 
  -2   3   6     1909.18     1809.71     35.11 o 
  -1   3   6     2213.67     2151.62     60.07 o 
   0   3   6     1652.76     1504.71     36.25 o 
   1   3   6      897.31      901.01     39.13 o 
   2   3   6      171.43      130.37     17.39 o 
   3   3   6     2846.64     2761.27     79.28 o 
   4   3   6     3160.03     3029.43     85.79 o 
   5   3   6      302.55      316.12     38.13 o 
   6   3   6       14.97       25.98     18.03 o 
   7   3   6      665.19      668.04     47.26 o 
   8   3   6     3004.76     3102.34    102.40 o 
   9   3   6      520.53      511.03     45.91 o 
  10   3   6        0.78       40.95     27.87 o 
  11   3   6      639.67      575.89     58.52 o 
  12   3   6     2109.14     1875.33    178.12 o 
 -11   4   6      514.95      528.19     77.42 o 
 -10   4   6      529.54      576.06     75.39 o 
  -9   4   6        0.88       -7.25     21.74 o 
  -8   4   6      731.49      749.16     49.27 o 
  -7   4   6     1501.91     1558.03     66.94 o 
  -6   4   6      254.99      325.95     31.65 o 
  -5   4   6       55.39       29.45     22.29 o 
  -4   4   6      137.79      147.74     26.33 o 
  -3   4   6     1316.22     1372.45     65.07 o 
  -2   4   6      813.64      913.38     64.00 o 
  -1   4   6      291.45      312.89     37.03 o 
   0   4   6       14.47       35.52     18.78 o 
   1   4   6      825.36      900.41     51.36 o 
   2   4   6      863.77      958.32     54.83 o 
   3   4   6      168.00      173.93     28.36 o 
   4   4   6      187.60      157.31     23.14 o 
   5   4   6      248.31      293.94     31.07 o 
   6   4   6      310.83      342.04     37.77 o 
   7   4   6      785.95      756.92     54.68 o 
   8   4   6       49.68       26.84     26.96 o 
   9   4   6      255.28      358.88     58.12 o 
  -6   5   6       11.80        7.32     33.90 o 
  -5   5   6       47.51       82.30     50.49 o 
  -4   5   6       41.22       33.37     50.31 o 
  -3   5   6       16.79       73.67     50.50 o 
  -2   5   6       25.70       69.14     51.99 o 
  -1   5   6       97.55       71.27     52.94 o 
   0   5   6       66.58       41.89     60.24 o 
   1   5   6       39.50       74.05     54.90 o 
   2   5   6        5.75        1.68     33.40 o 
   3   5   6       23.87       46.51     36.42 o 
   4   5   6       60.53       26.40     44.34 o 
 -16   1   7      240.69      146.81     63.84 o 
 -15   1   7     1111.96     1136.30     68.23 o 
 -14   1   7       91.08      156.57     37.61 o 
 -13   1   7       12.51       17.64     21.92 o 
 -12   1   7     1959.92     1933.33     75.80 o 
 -11   1   7     3014.70     2871.49     78.97 o 
 -10   1   7      313.62      264.05     25.11 o 
  -9   1   7      251.14      267.83     23.10 o 
  -8   1   7     3158.99     3204.31     57.05 o 
  -7   1   7     7730.05     7753.76     95.90 o 
  -6   1   7     3105.72     3213.37     55.72 o 
  -5   1   7      864.74      924.34     20.63 o 
  -4   1   7     1533.87     1520.69     26.10 o 
  -3   1   7     8848.49     9133.02     91.36 o 
  -2   1   7     3090.99     3065.08     31.27 o 
  -1   1   7     2896.31     2969.13     38.22 o 
   0   1   7     3610.91     3883.32     45.97 o 
   1   1   7     3677.12     3569.53     41.27 o 
   2   1   7     9146.19     9400.96     87.53 o 
   3   1   7     5186.45     5512.23     65.11 o 
   4   1   7      568.09      600.94     21.21 o 
   5   1   7     3971.34     4051.06     89.15 o 
   6   1   7     2379.12     2307.24     52.51 o 
   7   1   7     2703.21     2656.11     74.83 o 
   8   1   7      713.48      772.10     43.12 o 
   9   1   7     1632.88     1656.66     57.19 o 
  10   1   7       67.69       87.25     19.36 o 
  11   1   7     1460.31     1552.86     56.55 o 
  12   1   7      583.64      592.95     43.39 o 
  13   1   7       46.06       65.17     25.31 o 
  14   1   7      363.39      454.38     66.41 o 
 -15   2   7      117.99      115.02     65.21 o 
 -14   2   7      871.20      978.53     72.70 o 
 -13   2   7      813.41      893.80     96.30 o 
 -12   2   7     1210.82     1145.96     54.49 o 
 -11   2   7      130.47      135.99     22.97 o 
 -10   2   7      501.51      472.26     33.34 o 
  -9   2   7     1567.53     1490.85     74.76 o 
  -8   2   7     3028.11     2896.27     66.59 o 
  -7   2   7      496.51      496.43     26.69 o 
  -6   2   7      690.88      695.84     32.60 o 
  -5   2   7     6801.27     6605.56     99.35 o 
  -4   2   7     6686.45     6631.50     87.25 o 
  -3   2   7      659.33      581.22     32.51 o 
  -2   2   7     6432.46     6395.69     71.69 o 
  -1   2   7     1643.55     1558.89     37.53 o 
   0   2   7     1160.94     1039.12     24.62 o 
   1   2   7     6177.86     6042.49    103.77 o 
   2   2   7      291.75      313.71     27.06 o 
   3   2   7     4446.97     4523.23     71.20 o 
   4   2   7     7088.62     6779.25     98.68 o 
   5   2   7     2708.28     2205.07    165.40 o 
   6   2   7       18.21       29.49      8.21 o 
   7   2   7      630.63      605.34     34.84 o 
   8   2   7     1726.51     1707.67     60.10 o 
   9   2   7      722.12      719.15     42.25 o 
  10   2   7      307.69      283.66     33.53 o 
  11   2   7       34.46        8.50     20.26 o 
  12   2   7      734.22      681.20     79.59 o 
 -13   3   7        9.26      -41.61     41.61 o 
 -12   3   7        3.74       -4.66     37.41 o 
 -11   3   7       39.16       23.67     20.52 o 
 -10   3   7       90.73      136.79     49.60 o 
  -9   3   7     1186.98     1209.57     56.58 o 
  -8   3   7       36.56       49.66     21.58 o 
  -7   3   7       71.24      104.20     18.54 o 
  -6   3   7      794.31      859.93     40.20 o 
  -5   3   7       16.66       21.63     11.55 o 
  -4   3   7      191.10      236.17     18.77 o 
  -3   3   7       22.95       49.60     10.51 o 
  -2   3   7      727.97      611.46     59.58 o 
  -1   3   7      218.94      230.68     17.46 o 
   0   3   7       16.97       19.79      8.86 o 
   1   3   7       24.05        8.10     10.41 o 
   2   3   7      178.65      102.47     27.32 o 
   3   3   7       10.80        3.41      9.77 o 
   4   3   7       81.15       89.15     20.28 o 
   5   3   7        0.52       33.09     12.38 o 
   6   3   7       22.74       18.26     18.33 o 
   7   3   7       47.85       70.36     20.87 o 
   8   3   7        1.97       11.26     21.93 o 
   9   3   7        0.57       70.31     26.39 o 
  10   3   7       16.10       32.20     25.49 o 
  11   3   7       55.93      147.32     46.69 o 
  12   3   7      112.52       24.38     47.02 o 
 -11   4   7       17.87       43.64     86.77 o 
 -10   4   7      648.89      512.98     67.00 o 
  -9   4   7      538.13      557.81     45.91 o 
  -8   4   7        9.72        6.68     21.93 o 
  -7   4   7        3.74       28.38     35.05 o 
  -6   4   7      348.43      416.77     36.40 o 
  -5   4   7      579.34      643.67     47.94 o 
  -4   4   7      263.88      229.56     34.47 o 
  -3   4   7        7.76       54.92     20.08 o 
  -2   4   7       85.20       82.22     22.10 o 
  -1   4   7     1249.08     1286.68     61.36 o 
   0   4   7     2155.09     2258.53     71.76 o 
   1   4   7      324.16      338.58     28.62 o 
   2   4   7       39.67       35.33     20.96 o 
   3   4   7     1331.33     1401.50     57.91 o 
   4   4   7      498.25      494.02     36.35 o 
   5   4   7      506.60      515.08     38.40 o 
   6   4   7      258.22      295.41     36.40 o 
   7   4   7      664.97      668.61     52.91 o 
   8   4   7      926.43      825.83     67.24 o 
   9   4   7      395.99      378.07     61.06 o 
  -6   5   7      432.61      446.38     66.06 o 
  -5   5   7       99.67      109.78     66.88 o 
  -4   5   7      199.58      265.82     76.03 o 
  -3   5   7      911.37     1026.59    124.17 o 
  -2   5   7      130.33      108.83     50.54 o 
  -1   5   7      399.32      356.62     81.87 o 
   0   5   7       18.66       -8.58     54.56 o 
   1   5   7      787.60      801.11    114.47 o 
   2   5   7     1068.19     1047.93     91.86 o 
   3   5   7      899.31      986.13     90.99 o 
   4   5   7        0.59       -6.04     45.01 o 
 -16   0   8     1386.52     1570.44    168.29 o 
 -15   0   8     1556.17     1497.74    108.88 o 
 -14   0   8      660.76      572.56     70.27 o 
 -13   0   8      496.15      424.85     58.01 o 
 -12   0   8     1571.06     1615.52    133.80 o 
 -11   0   8     1639.55     1716.89     95.69 o 
 -10   0   8     1686.01     1390.97    130.80 o 
  -9   0   8      188.22      135.38     21.75 o 
  -8   0   8      336.03      298.69     27.67 o 
  -7   0   8     5309.79     5084.99    126.89 o 
  -6   0   8    19393.12    20773.62    537.87 o 
  -5   0   8     3062.65     3198.78     67.88 o 
  -4   0   8     2424.97     2403.44     54.08 o 
  -3   0   8    12189.10    11851.24    139.82 o 
  -2   0   8     8418.00     8451.89    185.09 o 
  -1   0   8      159.88      166.52      7.56 o 
   0   0   8     1598.01     1684.47     26.57 o 
   1   0   8     2430.02     2528.72     42.00 o 
   2   0   8     7467.28     7488.44    119.35 o 
   3   0   8     3032.73     3063.15     84.88 o 
   4   0   8      623.29      716.30     36.89 o 
   5   0   8     1982.46     1903.35     80.31 o 
   6   0   8     7910.26     8166.74    168.39 o 
   7   0   8     9164.56     9085.93    171.59 o 
   8   0   8      143.76      127.23     31.65 o 
   9   0   8      229.18      237.70     31.98 o 
  10   0   8      795.66      843.50     76.64 o 
  11   0   8     2218.89     2231.94     95.75 o 
  12   0   8       18.28       61.65     27.40 o 
  13   0   8        1.13       60.11     28.84 o 
  14   0   8      132.51       98.90     68.00 o 
 -17   1   8      341.56      301.06     83.13 o 
 -16   1   8       76.03      175.00     66.91 o 
 -15   1   8      132.02      215.01     38.38 o 
 -14   1   8     1113.17     1186.32     66.28 o 
 -13   1   8      190.42      223.33     32.25 o 
 -12   1   8       46.62       40.38     21.14 o 
 -11   1   8        8.92       27.05     16.60 o 
 -10   1   8      698.97      650.15     36.84 o 
  -9   1   8     2623.58     2544.58     56.38 o 
  -8   1   8      854.02      794.77     34.65 o 
  -7   1   8      191.08      223.96     16.55 o 
  -6   1   8       29.22       17.38      5.43 o 
  -5   1   8     1228.93     1163.25     26.37 o 
  -4   1   8     1914.11     1940.47     33.04 o 
  -3   1   8      987.44      994.29     18.93 o 
  -2   1   8        2.93        6.45      3.39 o 
  -1   1   8     4796.54     4798.45     49.65 o 
   0   1   8     7225.38     7282.60     95.73 o 
   1   1   8     1201.66     1214.85     27.36 o 
   2   1   8      700.79      753.59     22.84 o 
   3   1   8      758.20      931.91     24.36 o 
   4   1   8     4688.51     4716.69     65.43 o 
   5   1   8     1744.39     1788.73     39.97 o 
   6   1   8      694.70      601.94     27.49 o 
   7   1   8      586.00      501.89     34.80 o 
   8   1   8     2238.62     2141.89     70.97 o 
   9   1   8      749.20      715.60     38.40 o 
  10   1   8      208.56      216.26     26.07 o 
  11   1   8       67.82       64.09     18.33 o 
  12   1   8      665.75      660.23     44.75 o 
  13   1   8       97.93       39.73     41.46 o 
  14   1   8      200.62      203.02     67.13 o 
 -15   2   8       16.32       -6.26     46.22 o 
 -14   2   8      136.15      203.56     45.32 o 
 -13   2   8       24.48       74.90     27.91 o 
 -12   2   8      409.48      400.76     34.83 o 
 -11   2   8      121.87      124.00     23.77 o 
 -10   2   8      678.16      668.97     38.22 o 
  -9   2   8     1169.89     1142.80     44.41 o 
  -8   2   8      218.28      209.39     20.60 o 
  -7   2   8      500.64      469.59     28.81 o 
  -6   2   8      108.32      110.51     20.01 o 
  -5   2   8      125.67      154.15     16.64 o 
  -4   2   8        9.71       21.09      8.39 o 
  -3   2   8       98.86       83.14     12.16 o 
  -2   2   8     2343.79     2407.28     34.05 o 
  -1   2   8       89.32       94.07      9.02 o 
   0   2   8     5047.61     5098.97     65.88 o 
   1   2   8      465.12      502.70     28.83 o 
   2   2   8      985.81      903.82     27.85 o 
   3   2   8        8.08       12.33      8.05 o 
   4   2   8        7.00       37.31     12.65 o 
   5   2   8       30.20       49.28     14.91 o 
   6   2   8     1755.56     1697.34     39.32 o 
   7   2   8       92.45      107.84     18.41 o 
   8   2   8        4.07       38.31     18.99 o 
   9   2   8       24.49       47.81     20.17 o 
  10   2   8     1114.73     1131.28     67.81 o 
  11   2   8      519.72      571.92     46.66 o 
  12   2   8      224.57      255.06     44.39 o 
 -14   3   8      223.54      260.88     74.24 o 
 -13   3   8      890.38      920.85     90.60 o 
 -12   3   8      856.40      750.49     58.30 o 
 -11   3   8      288.81      302.93     33.20 o 
 -10   3   8      237.91      308.45     32.37 o 
  -9   3   8      177.33      223.78     28.78 o 
  -8   3   8     2357.49     2386.86     72.23 o 
  -7   3   8        4.19       -1.70     14.28 o 
  -6   3   8     1047.90     1053.35     43.68 o 
  -5   3   8     1038.74     1037.33     37.86 o 
  -4   3   8     4861.50     4760.71     79.22 o 
  -3   3   8     1685.27     1699.07     41.01 o 
  -2   3   8      196.29      197.28     25.39 o 
  -1   3   8     2121.99     2074.76     60.12 o 
   0   3   8     4471.37     4064.73    144.34 o 
   1   3   8      840.64      790.20     36.23 o 
   2   3   8      230.01      248.58     20.10 o 
   3   3   8     1209.11     1213.94     47.00 o 
   4   3   8     2328.93     2355.20     65.07 o 
   5   3   8     1064.38     1024.89     44.08 o 
   6   3   8       13.97       19.40     19.32 o 
   7   3   8      325.10      332.34     34.91 o 
   8   3   8      945.63     1042.94     65.71 o 
   9   3   8      928.60      980.43     62.98 o 
  10   3   8      211.66      230.72     43.06 o 
  11   3   8       28.24       50.85     32.78 o 
  12   3   8      607.49      735.59    114.01 o 
 -11   4   8      357.53      390.13     70.25 o 
 -10   4   8       10.62       45.94     57.51 o 
  -9   4   8      241.77      283.52     61.88 o 
  -8   4   8        8.28       -9.87     21.83 o 
  -7   4   8      645.94      642.66     43.82 o 
  -6   4   8      104.21      176.72     27.69 o 
  -5   4   8      166.99      188.08     33.37 o 
  -4   4   8        7.92       19.03     25.68 o 
  -3   4   8      430.73      383.01     36.74 o 
  -2   4   8      533.56      633.35     44.29 o 
  -1   4   8      160.84      194.62     27.42 o 
   0   4   8       77.49      111.23     21.04 o 
   1   4   8      415.60      450.59     33.45 o 
   2   4   8      321.45      349.90     42.44 o 
   3   4   8      617.98      717.88     42.57 o 
   4   4   8      188.77      149.09     25.17 o 
   5   4   8      332.43      332.85     38.33 o 
   6   4   8      360.22      404.81     41.88 o 
   7   4   8      284.02      316.03     39.73 o 
   8   4   8        5.78       64.32     33.96 o 
   9   4   8      246.43      179.18     76.07 o 
  -6   5   8       68.12       79.93     63.19 o 
  -5   5   8       14.25      -34.34     34.34 o 
  -4   5   8      218.29      190.03     57.78 o 
  -3   5   8      117.28      102.01     49.70 o 
  -2   5   8       31.19       47.01     48.14 o 
  -1   5   8      196.60      260.78     67.21 o 
   0   5   8      748.64      539.87     98.87 o 
   1   5   8      109.88      148.33     65.73 o 
   2   5   8       80.36        6.69     51.22 o 
   3   5   8       83.22       52.09     30.97 o 
 -17   1   9        5.83       14.09     51.58 o 
 -16   1   9      132.01      150.11     59.57 o 
 -15   1   9     1216.12     1343.17     74.09 o 
 -14   1   9      631.90      688.23     54.04 o 
 -13   1   9       34.23       61.14     25.90 o 
 -12   1   9      159.02      161.92     24.67 o 
 -11   1   9     1581.01     1460.36     56.66 o 
 -10   1   9     1035.29     1065.01     45.87 o 
  -9   1   9      300.11      326.38     20.92 o 
  -8   1   9      668.29      643.81     23.05 o 
  -7   1   9     6212.60     6190.70     69.32 o 
  -6   1   9      468.48      419.29     16.73 o 
  -5   1   9     2013.94     2005.36     38.80 o 
  -4   1   9      925.40     1021.18     20.17 o 
  -3   1   9    18374.37    19161.36    187.06 o 
  -2   1   9     2610.31     2503.09     39.38 o 
  -1   1   9     1198.33     1096.69     20.42 o 
   0   1   9      301.92      301.28     13.61 o 
   1   1   9     2288.32     2389.11     38.38 o 
   2   1   9     6698.90     6921.94     93.16 o 
   3   1   9     5941.65     6306.17     82.17 o 
   4   1   9      348.47      350.11     17.57 o 
   5   1   9      818.36      827.84     35.99 o 
   6   1   9     2000.79     1877.43     55.85 o 
   7   1   9     2351.10     2311.75     72.03 o 
   8   1   9      926.28      895.15     49.46 o 
   9   1   9      117.35      137.50     20.14 o 
  10   1   9      758.22      812.01     43.90 o 
  11   1   9     1366.83     1396.09     55.12 o 
  12   1   9      260.51      321.69     34.90 o 
  13   1   9      121.10       76.96     26.09 o 
  14   1   9      252.15      194.43     70.91 o 
 -15   2   9        7.69       96.42     70.84 o 
 -14   2   9      672.89      710.00     70.97 o 
 -13   2   9     1234.41     1254.29     60.14 o 
 -12   2   9      607.61      539.46     39.62 o 
 -11   2   9      141.07      169.25     23.59 o 
 -10   2   9      201.21      229.43     25.14 o 
  -9   2   9     1872.32     1763.93     59.47 o 
  -8   2   9     6911.15     6668.67    116.19 o 
  -7   2   9      172.91      141.30     17.94 o 
  -6   2   9     1573.76     1547.74     47.39 o 
  -5   2   9     4559.43     4568.58     79.31 o 
  -4   2   9     7469.26     7274.46     83.11 o 
  -3   2   9      544.50      630.09     21.86 o 
  -2   2   9      186.91      202.67     11.44 o 
  -1   2   9     1199.49     1132.37     25.76 o 
   0   2   9     2141.59     1974.49     37.10 o 
   1   2   9      892.96      868.66     42.18 o 
   2   2   9      701.23      738.11     24.15 o 
   3   2   9     2204.03     2027.68     46.50 o 
   4   2   9     2251.27     2248.17     50.43 o 
   5   2   9     2592.51     2452.71     56.44 o 
   6   2   9      533.81      506.62     28.03 o 
   7   2   9     1270.78     1251.09     50.03 o 
   8   2   9     2477.73     2552.94     75.12 o 
   9   2   9     2723.32     2878.40     84.28 o 
  10   2   9      348.19      356.51     37.58 o 
  11   2   9      284.15      255.23     43.66 o 
  12   2   9      202.38      175.27     44.03 o 
 -14   3   9        3.76      -35.20     45.86 o 
 -13   3   9        0.06      -36.78     36.78 o 
 -12   3   9        0.39       -1.17     26.89 o 
 -11   3   9       29.56       39.60     21.16 o 
 -10   3   9       11.28       36.83     21.38 o 
  -9   3   9       40.96       43.18     20.43 o 
  -8   3   9       18.45       48.72     17.45 o 
  -7   3   9      253.38      278.72     25.84 o 
  -6   3   9       38.84       57.55     15.41 o 
  -5   3   9      612.72      594.65     35.31 o 
  -4   3   9      852.26      906.28     33.05 o 
  -3   3   9      129.39      150.33     13.08 o 
  -2   3   9      245.32      285.58     22.27 o 
  -1   3   9       15.76       43.47     12.91 o 
   0   3   9     1657.37     1699.83     49.10 o 
   1   3   9      257.21      270.22     24.50 o 
   2   3   9       62.01       89.19     16.27 o 
   3   3   9      583.17      555.02     32.20 o 
   4   3   9        0.99        5.90     13.50 o 
   5   3   9       20.14       76.19     18.32 o 
   6   3   9      329.68      356.55     34.77 o 
   7   3   9        2.72       61.34     23.13 o 
   8   3   9       15.44       17.38     26.49 o 
   9   3   9       39.01       65.24     24.79 o 
  10   3   9       67.67      107.59     31.40 o 
  11   3   9       53.26       26.89     46.42 o 
 -11   4   9       28.82       73.01    108.51 o 
 -10   4   9       38.46      111.69     44.70 o 
  -9   4   9     3256.14     3180.70    101.24 o 
  -8   4   9      590.59      643.18     45.04 o 
  -7   4   9        6.65        8.31     19.19 o 
  -6   4   9       26.62       10.57     22.37 o 
  -5   4   9      529.63      611.25     46.12 o 
  -4   4   9      547.89      552.76     43.04 o 
  -3   4   9      825.19      848.64     51.61 o 
  -2   4   9       43.30       69.58     22.19 o 
  -1   4   9      195.77      156.82     25.65 o 
   0   4   9       90.66      112.41     28.89 o 
   1   4   9     1066.53     1085.32     46.81 o 
   2   4   9      240.54      273.00     28.30 o 
   3   4   9      574.29      557.86     38.63 o 
   4   4   9     1191.59     1115.25     54.48 o 
   5   4   9      281.80      261.78     36.14 o 
   6   4   9      318.76      386.15     42.45 o 
   7   4   9      140.82      107.22     45.41 o 
   8   4   9      960.71      735.46     86.29 o 
  -5   5   9       66.15      125.06     57.27 o 
  -3   5   9      648.65      629.41     97.99 o 
  -2   5   9      988.12      950.83    120.90 o 
  -1   5   9      210.19      140.30     65.13 o 
   0   5   9      264.92      304.63     75.70 o 
   1   5   9      150.62       39.52     45.49 o 
   2   5   9     1066.93     1149.82     96.43 o 
   3   5   9      211.99      160.44     60.26 o 
 -16   0  10      734.34      708.98     82.26 o 
 -15   0  10     1626.00     1529.92    112.98 o 
 -14   0  10      415.84      478.73    163.49 o 
 -13   0  10      236.44      150.38     73.25 o 
 -12   0  10     3395.50     3113.60    136.11 o 
 -11   0  10     3818.28     3841.34    113.39 o 
 -10   0  10     3065.72     2856.08    123.56 o 
  -9   0  10     2683.49     2642.73     83.23 o 
  -8   0  10     1953.69     1921.28     78.62 o 
  -7   0  10     4428.79     4119.29    113.03 o 
  -6   0  10     2909.93     2876.55    123.44 o 
  -5   0  10     4610.26     4794.35    103.47 o 
  -4   0  10      832.28      874.60     27.73 o 
  -3   0  10     2725.61     2706.96     65.23 o 
  -2   0  10    19153.41    18938.58    245.70 o 
  -1   0  10    17441.50    17462.32    159.06 o 
   0   0  10      926.44      944.23     20.98 o 
   1   0  10      415.72      352.15     16.58 o 
   2   0  10    20912.34    21315.48    315.47 o 
   3   0  10     4069.69     3857.15     94.91 o 
   4   0  10       46.04       25.19     18.31 o 
   5   0  10       37.27       30.23     17.90 o 
   6   0  10    11294.68    10936.69    189.81 o 
   7   0  10     4179.69     4256.26    114.65 o 
   8   0  10      885.13      906.54     55.19 o 
   9   0  10     1168.16     1052.18     61.31 o 
  10   0  10      743.95      788.80     64.27 o 
  11   0  10     1354.29     1366.06     77.71 o 
  12   0  10     1256.70     1198.60     76.01 o 
  13   0  10      302.13      349.84     46.08 o 
  14   0  10      187.28      253.41     76.03 o 
 -16   1  10      234.80      304.67     60.36 o 
 -15   1  10       31.99       79.35     31.43 o 
 -14   1  10        8.74       61.91     28.07 o 
 -13   1  10     1025.77      946.71     51.16 o 
 -12   1  10     1094.18      950.26     48.30 o 
 -11   1  10      135.42       99.29     20.11 o 
 -10   1  10       97.78      123.77     27.79 o 
  -9   1  10      597.07      545.21     28.38 o 
  -8   1  10      805.69      765.68     23.40 o 
  -7   1  10      439.70      383.82     23.77 o 
  -6   1  10      779.04      784.98     23.51 o 
  -5   1  10     1335.19     1280.19     29.68 o 
  -4   1  10     6649.37     6920.50     66.59 o 
  -3   1  10     2811.50     2890.86     36.86 o 
  -2   1  10       32.89       26.46      4.76 o 
  -1   1  10      877.01      878.63     18.58 o 
   0   1  10       92.92       80.79      8.30 o 
   1   1  10     2440.97     2512.86     43.35 o 
   2   1  10      815.29      778.75     30.98 o 
   3   1  10     4713.61     4810.93     69.82 o 
   4   1  10     2582.54     2600.25     46.61 o 
   5   1  10     1766.59     1656.64     38.93 o 
   6   1  10      195.74      205.05     22.34 o 
   7   1  10      139.98      128.11     21.79 o 
   8   1  10      725.33      712.77     37.58 o 
   9   1  10      316.06      319.53     29.96 o 
  10   1  10       13.83       42.87     18.55 o 
  11   1  10       26.77       52.60     17.62 o 
  12   1  10      464.71      433.44     39.35 o 
  13   1  10      130.60      211.43     43.15 o 
  14   1  10       71.23      159.12     72.62 o 
 -15   2  10        5.25      -33.94     33.94 o 
 -14   2  10      436.25      345.76     65.51 o 
 -13   2  10       70.43      109.04     27.51 o 
 -12   2  10      274.92      301.31     32.55 o 
 -11   2  10      430.31      425.46     33.90 o 
 -10   2  10      253.93      259.27     29.47 o 
  -9   2  10      233.26      297.51     28.64 o 
  -8   2  10     1220.40     1221.25     47.88 o 
  -7   2  10      231.19      252.13     23.79 o 
  -6   2  10     1283.58     1281.12     42.78 o 
  -5   2  10     3135.00     3150.84     64.25 o 
  -4   2  10      862.71      966.12     27.09 o 
  -3   2  10      735.17      729.80     19.03 o 
  -2   2  10       12.65       48.78      6.70 o 
  -1   2  10     3058.76     3228.48     48.00 o 
   0   2  10       98.03      104.88      9.89 o 
   1   2  10      775.21      792.03     41.25 o 
   2   2  10      529.21      547.65     22.51 o 
   3   2  10     1676.52     1721.84     44.14 o 
   4   2  10        1.34       10.39     10.08 o 
   5   2  10      186.26      199.63     18.53 o 
   6   2  10      445.13      466.79     27.99 o 
   7   2  10      879.79      797.13     41.10 o 
   8   2  10        8.76       45.67     19.28 o 
   9   2  10      204.60      193.06     28.48 o 
  10   2  10       34.46       33.70     24.57 o 
  11   2  10      556.74      454.06     55.46 o 
  12   2  10       10.03       65.13     58.23 o 
 -14   3  10      521.71      663.30    110.06 o 
 -13   3  10     1148.29     1076.39    144.64 o 
 -12   3  10      713.92      678.71     53.73 o 
 -11   3  10       88.71      144.35     28.06 o 
 -10   3  10      739.84      688.93     43.88 o 
  -9   3  10     1072.49     1068.50     50.81 o 
  -8   3  10      558.89      551.26     35.59 o 
  -7   3  10      598.14      572.07     34.64 o 
  -6   3  10        1.13        8.57     12.68 o 
  -5   3  10     1590.83     1595.58     46.18 o 
  -4   3  10     4985.22     4884.14     78.90 o 
  -3   3  10     1078.05      985.91     40.06 o 
  -2   3  10      110.25      108.47     15.26 o 
  -1   3  10     2462.88     2337.28     54.88 o 
   0   3  10     9727.23     9549.56    127.19 o 
   1   3  10     3167.36     3183.94     74.23 o 
   2   3  10       38.38       32.54     14.10 o 
   3   3  10      304.29      307.38     25.32 o 
   4   3  10     1484.47     1493.24     53.86 o 
   5   3  10     3970.36     3976.03    134.37 o 
   6   3  10     1148.99     1130.99     49.73 o 
   7   3  10      391.10      393.22     39.23 o 
   8   3  10     1029.16      968.11     78.58 o 
   9   3  10     1184.69     1275.90     71.65 o 
  10   3  10      870.70      841.84     81.99 o 
 -11   4  10      393.41      374.90     85.60 o 
 -10   4  10      102.71      196.18     45.33 o 
  -9   4  10      107.56      119.42     37.38 o 
  -8   4  10      165.29      207.84     32.16 o 
  -7   4  10      247.34      320.19     32.54 o 
  -6   4  10      680.72      741.90     51.96 o 
  -5   4  10      785.08      789.38     63.33 o 
  -4   4  10       17.85        3.16     21.95 o 
  -3   4  10      882.13      865.08     52.55 o 
  -2   4  10      824.30      941.98     54.19 o 
  -1   4  10     1163.08     1153.15     59.23 o 
   0   4  10       16.74       61.47     18.55 o 
   1   4  10      814.29      848.06     40.21 o 
   2   4  10      776.89      791.95     52.60 o 
   3   4  10      943.89     1059.43     70.67 o 
   4   4  10      180.06      217.70     28.68 o 
   5   4  10      110.78      119.46     22.41 o 
   6   4  10     1198.51     1178.79     66.69 o 
   7   4  10      718.84      683.87    135.68 o 
   8   4  10      114.65       43.24     51.84 o 
  -5   5  10        1.07      -49.87     49.87 o 
   1   5  10       97.31      132.68     55.13 o 
   2   5  10      207.40      223.88     69.16 o 
 -16   1  11      407.80      427.45     67.44 o 
 -15   1  11      795.83      803.27     58.99 o 
 -14   1  11     1185.52     1259.77     68.04 o 
 -13   1  11      129.38      133.70     25.80 o 
 -12   1  11      102.27      129.43     23.58 o 
 -11   1  11      428.50      370.27     31.54 o 
 -10   1  11     6782.91     6591.02    118.01 o 
  -9   1  11     2966.68     2941.18     57.55 o 
  -8   1  11       61.98       57.17      7.85 o 
  -7   1  11     3316.08     3200.88     46.73 o 
  -6   1  11    10332.39    10423.55     99.80 o 
  -5   1  11      882.95      815.24     22.55 o 
  -4   1  11        3.61       10.47      6.76 o 
  -3   1  11     2128.72     2093.70     51.40 o 
  -2   1  11     6333.94     6493.60    153.86 o 
  -1   1  11     2233.07     2278.90     37.40 o 
   0   1  11     1224.65     1201.82     24.27 o 
   1   1  11     2256.13     2395.30     42.98 o 
   2   1  11     4315.81     4340.98     73.81 o 
   3   1  11     2538.97     2302.65     46.89 o 
   4   1  11     1929.03     1833.25     51.01 o 
   5   1  11        3.35       27.57     13.84 o 
   6   1  11     2257.18     2138.90     61.77 o 
   7   1  11     4359.44     4156.06    101.26 o 
   8   1  11     3300.43     3391.18     82.31 o 
   9   1  11      475.06      462.69     42.77 o 
  10   1  11     1572.64     1686.95     63.63 o 
  11   1  11     2158.47     2202.57     79.30 o 
  12   1  11      689.90      746.26     50.30 o 
  13   1  11       33.65       50.69     44.75 o 
 -15   2  11        6.20      145.21    101.94 o 
 -14   2  11      103.50       64.35     24.55 o 
 -13   2  11      924.15      953.24     52.18 o 
 -12   2  11     1080.26     1135.59     54.81 o 
 -11   2  11     1010.00      975.20     48.34 o 
 -10   2  11        4.79       17.30     22.20 o 
  -9   2  11     8178.45     7546.06    147.05 o 
  -8   2  11     4880.45     4705.83     94.77 o 
  -7   2  11      747.02      763.36     35.54 o 
  -6   2  11      216.85      214.19     19.23 o 
  -5   2  11     2929.46     2864.48     60.81 o 
  -4   2  11     3490.23     3238.55     63.59 o 
  -3   2  11     5370.62     5379.55     64.56 o 
  -2   2  11      773.69      709.89     39.41 o 
  -1   2  11     1255.54     1225.53     32.45 o 
   0   2  11     9751.46    10004.60    120.38 o 
   1   2  11     5193.20     4586.47    168.77 o 
   2   2  11     1459.73     1462.39     37.46 o 
   3   2  11        3.03       14.20      8.89 o 
   4   2  11     2664.14     2592.00     56.32 o 
   5   2  11     2742.97     2808.36     62.67 o 
   6   2  11     2333.73     2293.22     59.48 o 
   7   2  11        0.01       19.78     14.01 o 
   8   2  11      288.60      287.44     37.96 o 
   9   2  11     1417.05     1426.01     61.19 o 
  10   2  11     2934.26     2935.86    122.26 o 
  11   2  11        4.47      -23.63     33.80 o 
  12   2  11      526.17      328.66     83.37 o 
  13   2  11      978.82      991.85    144.75 o 
 -14   3  11       10.07      -58.45     58.45 o 
 -13   3  11      176.49      326.94     62.85 o 
 -12   3  11      132.65       99.50     30.60 o 
 -11   3  11        0.73       73.04     29.21 o 
 -10   3  11      455.19      473.87     37.49 o 
  -9   3  11       75.71      155.89     25.93 o 
  -8   3  11      688.75      645.35     38.05 o 
  -7   3  11      149.90      172.87     27.58 o 
  -6   3  11      777.44      754.01     34.09 o 
  -5   3  11        4.10       29.73     13.21 o 
  -4   3  11      300.99      293.40     21.84 o 
  -3   3  11        1.67       13.78     20.27 o 
  -2   3  11       37.06       63.25     13.77 o 
  -1   3  11     1038.83     1022.89     35.63 o 
   0   3  11      819.65      850.01     35.80 o 
   1   3  11       83.42      128.26     19.48 o 
   2   3  11        9.62       47.82     15.10 o 
   3   3  11      816.35      818.24     49.59 o 
   4   3  11       41.77       29.42     15.72 o 
   5   3  11        0.22       42.54     17.72 o 
   6   3  11      153.88      182.82     25.48 o 
   7   3  11      641.11      644.15     48.17 o 
   8   3  11       85.53      115.21     28.77 o 
   9   3  11       62.69       54.30     31.76 o 
  10   3  11        1.09       -1.11     50.13 o 
 -11   4  11       44.64      -52.20     52.20 o 
 -10   4  11        5.07      -51.96     74.30 o 
  -9   4  11       10.16       55.70     30.38 o 
  -8   4  11     1077.96     1085.44     58.17 o 
  -7   4  11        9.99        9.07     22.09 o 
  -6   4  11       36.10       22.14     29.74 o 
  -5   4  11      150.77      188.23     31.45 o 
  -4   4  11     2212.00     2196.50     83.71 o 
  -3   4  11      725.44      761.41     49.88 o 
  -2   4  11      720.18      737.29     48.46 o 
  -1   4  11      492.88      464.68     39.35 o 
   0   4  11     1444.13     1402.50     72.55 o 
   1   4  11      496.15      478.25     36.26 o 
   2   4  11       68.41       93.11     19.68 o 
   3   4  11      297.48      286.90     30.09 o 
   4   4  11      213.87      219.17     26.68 o 
   5   4  11      205.65      210.30     29.45 o 
   6   4  11       49.46      105.43     45.16 o 
   7   4  11        1.01      -29.97     91.07 o 
   8   4  11      112.32      -16.05     61.94 o 
  -5   5  11      372.76      270.90     71.66 o 
 -16   0  12       66.46      117.90     67.62 o 
 -15   0  12     1054.64     1204.99    139.63 o 
 -14   0  12      802.71      845.32     80.52 o 
 -13   0  12      903.12      850.84     77.52 o 
 -12   0  12      260.38      217.85     32.57 o 
 -11   0  12     1738.18     1791.37     76.31 o 
 -10   0  12     2013.71     1880.20     74.23 o 
  -9   0  12     3021.31     3054.44     90.91 o 
  -8   0  12        1.12       20.60     16.92 o 
  -7   0  12     2465.76     2373.90     84.54 o 
  -6   0  12     5718.36     5407.19    169.49 o 
  -5   0  12    18631.96    18989.60    218.01 o 
  -4   0  12      102.19       63.31     14.96 o 
  -3   0  12     4182.65     4333.60     80.96 o 
  -2   0  12     3256.08     3015.07     55.91 o 
  -1   0  12     7308.22     7202.52     74.27 o 
   0   0  12     8659.94     9233.91     94.95 o 
   1   0  12       38.16       48.12      8.91 o 
   2   0  12    14083.10    15526.25    369.11 o 
   3   0  12    23163.01    23216.04    552.11 o 
   4   0  12     3177.05     2982.85    106.06 o 
   5   0  12      312.30      356.23     40.03 o 
   6   0  12     2988.20     2885.82     98.24 o 
   7   0  12     1007.92      954.04     55.23 o 
   8   0  12      794.20      805.11     54.26 o 
   9   0  12     3801.72     3760.28    121.03 o 
  10   0  12      227.28      212.59     35.76 o 
  11   0  12     1675.43     1710.59     88.54 o 
  12   0  12      893.29      924.39     70.86 o 
  13   0  12      943.28      949.58    101.09 o 
  14   0  12      201.38      228.19     76.77 o 
 -16   1  12       67.81       41.91     54.36 o 
 -15   1  12       20.85      105.23     34.83 o 
 -14   1  12       47.06       60.94     26.78 o 
 -13   1  12      248.16      306.87     32.84 o 
 -12   1  12      608.45      607.89     39.21 o 
 -11   1  12      677.52      585.72     37.46 o 
 -10   1  12     1055.57     1070.81     53.09 o 
  -9   1  12       34.97       38.99      8.33 o 
  -8   1  12     4266.94     4150.88     50.83 o 
  -7   1  12      910.89      854.40     23.11 o 
  -6   1  12        4.50       15.92      6.94 o 
  -5   1  12     2310.34     2345.92     42.68 o 
  -4   1  12     2177.25     2132.25     45.25 o 
  -3   1  12       85.12      138.48      9.01 o 
  -2   1  12     2494.20     2444.70     77.29 o 
  -1   1  12      282.18      314.34     16.59 o 
   0   1  12     4359.26     4369.07     67.58 o 
   1   1  12     4931.19     4945.02     67.63 o 
   2   1  12     1391.64     1446.24     41.25 o 
   3   1  12      129.10      160.02     13.86 o 
   4   1  12     1457.66     1466.04     36.03 o 
   5   1  12     2086.87     2085.79     75.63 o 
   6   1  12      349.51      351.04     30.57 o 
   7   1  12      345.27      359.66     41.69 o 
   8   1  12       81.82       77.81     19.65 o 
   9   1  12     1273.69     1359.50     55.62 o 
  10   1  12     1164.81     1114.80     49.46 o 
  11   1  12      115.23      119.78     26.42 o 
  12   1  12      399.71      529.37     43.80 o 
  13   1  12      311.05      299.88     58.34 o 
 -15   2  12      831.94     1005.91     95.29 o 
 -14   2  12      432.54      431.14     40.95 o 
 -13   2  12       27.66       35.78     23.09 o 
 -12   2  12      203.90      249.44     31.86 o 
 -11   2  12      123.07      128.24     23.73 o 
 -10   2  12      686.90      679.47     45.88 o 
  -9   2  12      401.76      465.62     38.67 o 
  -8   2  12      228.78      256.79     26.68 o 
  -7   2  12       99.68       96.73     16.38 o 
  -6   2  12      164.35      187.64     18.36 o 
  -5   2  12     1011.39     1043.00     33.47 o 
  -4   2  12        9.74       26.45      6.98 o 
  -3   2  12      817.71      845.12     23.42 o 
  -2   2  12      804.78      802.68     22.33 o 
  -1   2  12     3041.79     3114.90     51.44 o 
   0   2  12     1865.91     1761.78     56.96 o 
   1   2  12       32.20       23.09      3.93 o 
   2   2  12      244.58      269.86     19.06 o 
   3   2  12      382.88      374.50     22.05 o 
   4   2  12      251.94      255.46     19.55 o 
   5   2  12       75.90       90.51     15.20 o 
   6   2  12       99.76       90.07     16.43 o 
   7   2  12     1316.62     1268.39     47.78 o 
   8   2  12      368.88      366.99     32.95 o 
   9   2  12      228.79      232.00     36.18 o 
  10   2  12       61.60      109.98     37.56 o 
  11   2  12      149.02      206.65     47.73 o 
  12   2  12      122.35      168.51     72.20 o 
 -14   3  12      185.06      281.02     79.51 o 
 -13   3  12      918.64      783.87     83.12 o 
 -12   3  12      733.38      735.53     57.06 o 
 -11   3  12     1630.62     1591.20     76.18 o 
 -10   3  12        4.06        1.79     23.91 o 
  -9   3  12     4123.94     4094.08    125.71 o 
  -8   3  12     2574.11     2637.42     75.07 o 
  -7   3  12     2820.93     2794.36     68.01 o 
  -6   3  12      901.16      924.45     37.10 o 
  -5   3  12     1746.98     1698.09     47.14 o 
  -4   3  12     2577.10     2572.93     67.41 o 
  -3   3  12     2495.90     2529.23     64.34 o 
  -2   3  12      368.78      401.00     25.33 o 
  -1   3  12       55.30       24.86     20.43 o 
   0   3  12       66.42       73.90     16.29 o 
   1   3  12     5735.70     5599.79    102.49 o 
   2   3  12     2896.84     2751.70     70.94 o 
   3   3  12      117.36       97.01     24.50 o 
   4   3  12     1470.87     1461.05     54.47 o 
   5   3  12     3159.44     3084.99     82.38 o 
   6   3  12     1607.78     1554.88     59.71 o 
   7   3  12       10.85       50.34     23.88 o 
   8   3  12      268.41      216.10     31.78 o 
   9   3  12      677.99      662.25     64.45 o 
 -11   4  12       34.60      155.92     69.93 o 
 -10   4  12     1018.03      880.70    131.69 o 
  -9   4  12     1081.62     1053.90     67.29 o 
  -8   4  12       28.35       50.06     30.27 o 
  -7   4  12       93.61      161.12     30.22 o 
  -6   4  12     1602.05     1628.05     74.84 o 
  -5   4  12      765.55      761.51     52.10 o 
  -4   4  12       11.57       45.15     23.92 o 
  -3   4  12       40.41       40.41     20.38 o 
  -2   4  12      773.63      884.26     64.30 o 
  -1   4  12      662.14      752.25     78.85 o 
   0   4  12     1563.19     1716.04     81.37 o 
   1   4  12      343.39      285.92     30.58 o 
   2   4  12      894.88      869.80     46.75 o 
   3   4  12      989.51     1070.57     52.93 o 
   4   4  12      217.92      259.19     34.67 o 
   5   4  12        1.14       34.51     26.73 o 
   6   4  12       65.82      114.95     39.72 o 
   7   4  12      190.14      290.54     78.74 o 
  -5   5  12        1.18      -59.46     59.46 o 
 -16   1  13       32.30      -21.75     52.77 o 
 -15   1  13      267.11      265.15     37.17 o 
 -14   1  13     1420.01     1411.41     64.74 o 
 -13   1  13      489.88      462.99     38.21 o 
 -12   1  13       27.85       -2.35     16.49 o 
 -11   1  13      973.60      998.72     47.91 o 
 -10   1  13     3802.66     3644.61     81.95 o 
  -9   1  13     2131.96     2095.96     41.61 o 
  -8   1  13        7.99       23.51      6.87 o 
  -7   1  13       53.02       41.82     11.68 o 
  -6   1  13     5085.77     4929.75     70.04 o 
  -5   1  13     5510.64     5499.80     71.86 o 
  -4   1  13      656.82      562.75     19.79 o 
  -3   1  13     2138.46     2501.45     48.61 o 
  -2   1  13     4756.03     4917.50     63.84 o 
  -1   1  13     5726.97     5953.55    113.26 o 
   0   1  13     2621.45     2562.40     83.30 o 
   1   1  13      924.75      978.54     29.45 o 
   2   1  13     2518.69     2404.03     56.09 o 
   3   1  13     1404.73     1331.03     44.12 o 
   4   1  13     4392.24     4457.35     74.62 o 
   5   1  13      503.36      540.38     31.44 o 
   6   1  13     2937.62     2842.24     73.81 o 
   7   1  13      990.52     1106.18     46.15 o 
   8   1  13      345.61      409.26     30.48 o 
   9   1  13      152.32      175.51     22.75 o 
  10   1  13       17.82       19.20     21.46 o 
  11   1  13      391.40      481.72     68.26 o 
  12   1  13     1170.12     1250.99     75.68 o 
  13   1  13      616.26      720.97     63.94 o 
 -15   2  13      696.11      786.78     72.07 o 
 -14   2  13       21.88       58.23     31.11 o 
 -13   2  13      584.68      598.19     43.88 o 
 -12   2  13     1679.17     1776.71     67.88 o 
 -11   2  13      980.15      975.74     49.90 o 
 -10   2  13       12.84       60.40     22.56 o 
  -9   2  13       61.95       88.55     21.70 o 
  -8   2  13     1265.66     1158.92     53.15 o 
  -7   2  13     3256.36     3135.01     71.65 o 
  -6   2  13     2382.60     2380.59     58.01 o 
  -5   2  13      756.15      665.65     34.12 o 
  -4   2  13     2355.74     2255.35     48.12 o 
  -3   2  13     3397.17     3226.59     54.40 o 
  -2   2  13     2371.65     2313.13     39.48 o 
  -1   2  13      107.79       97.56      8.32 o 
   0   2  13      348.80      332.49     10.75 o 
   1   2  13     6419.13     5998.74    164.41 o 
   2   2  13     1861.93     1654.29    108.33 o 
   3   2  13       49.08       32.37      5.36 o 
   4   2  13      296.51      286.14     20.54 o 
   5   2  13     4898.94     4951.48    104.12 o 
   6   2  13     1637.91     1628.97     51.42 o 
   7   2  13      382.16      406.92     29.14 o 
   8   2  13       30.73      105.98     21.79 o 
   9   2  13      557.95      527.80     53.38 o 
  10   2  13      768.03      759.66     66.80 o 
  11   2  13      718.81      781.76     88.50 o 
  12   2  13        4.78      -41.21     54.18 o 
 -14   3  13        4.41       39.54     58.30 o 
 -13   3  13       32.10      117.29     49.07 o 
 -12   3  13       17.48       80.33     43.32 o 
 -11   3  13       40.21       61.85     28.02 o 
 -10   3  13        2.43       33.70     18.39 o 
  -9   3  13      607.90      698.40     42.58 o 
  -8   3  13        9.23       47.80     24.31 o 
  -7   3  13       58.32       99.42     17.95 o 
  -6   3  13      175.47      189.54     18.93 o 
  -5   3  13        2.89       66.16     17.23 o 
  -4   3  13        9.43       26.90     14.45 o 
  -3   3  13      205.26      207.97     26.08 o 
  -2   3  13      140.15      177.29     19.28 o 
  -1   3  13        3.55        9.31     14.66 o 
   0   3  13       38.07       22.18     14.24 o 
   1   3  13      671.86      591.71     33.47 o 
   2   3  13        2.01       13.50     14.69 o 
   3   3  13       53.24      115.70     20.30 o 
   4   3  13      649.04      737.40     40.02 o 
   5   3  13        9.67       44.10     18.11 o 
   6   3  13        0.76       23.12     21.05 o 
   7   3  13        5.07       12.92     21.88 o 
   8   3  13       46.46      108.43     33.98 o 
   9   3  13      181.27      188.58     54.00 o 
 -11   4  13      157.95      206.03     77.46 o 
 -10   4  13       30.85      122.39     72.58 o 
  -9   4  13       12.09       42.58     48.89 o 
  -8   4  13      108.61      129.30     50.89 o 
  -7   4  13      593.14      604.85     59.49 o 
  -6   4  13      382.43      441.23     59.57 o 
  -5   4  13        2.82       15.51     24.70 o 
  -4   4  13     2035.32     2005.99     79.63 o 
  -3   4  13      860.26      805.17     50.61 o 
  -2   4  13       54.34       99.18     24.74 o 
  -1   4  13      115.24       55.69     23.55 o 
   0   4  13     5542.18     5404.96    176.08 o 
   1   4  13      352.06      431.37     43.20 o 
   2   4  13       77.18       66.39     18.27 o 
   3   4  13      409.96      387.77     37.76 o 
   4   4  13      137.78      122.41     27.42 o 
   5   4  13      718.71      788.76     72.39 o 
   6   4  13      618.46      660.45     80.61 o 
   7   4  13       37.28      161.76     64.54 o 
 -16   0  14        1.72       22.75     35.26 o 
 -15   0  14      515.18      531.76    148.23 o 
 -14   0  14     2860.37     2933.32    146.50 o 
 -13   0  14      113.90      126.17     40.13 o 
 -12   0  14     1043.86     1026.40     62.34 o 
 -11   0  14      225.36      211.01     29.77 o 
 -10   0  14     8015.80     7982.22    164.14 o 
  -9   0  14     3492.05     3592.14    150.89 o 
  -8   0  14     2678.30     2514.17    186.77 o 
  -7   0  14     1083.83      964.80     55.34 o 
  -6   0  14    13729.92    13719.59    476.98 o 
  -5   0  14     2713.57     2587.98     67.95 o 
  -4   0  14      676.50      566.94     37.82 o 
  -3   0  14     2941.31     3373.63     58.22 o 
  -2   0  14     3137.79     3153.05     53.82 o 
  -1   0  14     6467.98     6239.04     92.43 o 
   0   0  14    10183.29    10661.51    166.68 o 
   1   0  14      688.35      853.27     31.64 o 
   2   0  14     1700.73     1679.31     71.23 o 
   3   0  14     1417.31     1208.17    105.99 o 
   4   0  14     6000.93     6096.62    152.51 o 
   5   0  14      438.56      444.15     36.94 o 
   6   0  14       64.97       41.66     17.30 o 
   7   0  14     2677.95     2622.52     95.36 o 
   8   0  14     7831.74     7773.87    178.65 o 
   9   0  14     1368.21     1365.46     75.35 o 
  10   0  14        2.49       -7.59     24.26 o 
  11   0  14      589.11      583.77     57.05 o 
  12   0  14      581.72      557.39     56.46 o 
  13   0  14      274.07      274.87     59.33 o 
 -16   1  14       37.19       22.94     57.49 o 
 -15   1  14       23.89       14.62     25.48 o 
 -14   1  14      107.63      130.10     30.98 o 
 -13   1  14      152.86      213.42     29.36 o 
 -12   1  14       14.21       24.72     17.68 o 
 -11   1  14     1821.81     1729.92     61.86 o 
 -10   1  14      122.67      158.78     19.49 o 
  -9   1  14     3524.59     3456.09     76.86 o 
  -8   1  14     1049.87      935.20     28.86 o 
  -7   1  14     1463.52     1497.13     35.41 o 
  -6   1  14      833.30      879.62     25.77 o 
  -5   1  14        1.06        4.75      6.43 o 
  -4   1  14     3046.78     2784.34    164.83 o 
  -3   1  14     2323.25     2266.97     64.81 o 
  -2   1  14       74.50       56.63      6.96 o 
  -1   1  14       22.73       24.28     10.19 o 
   0   1  14     2641.77     2723.11     59.37 o 
   1   1  14     2324.14     2389.01     48.43 o 
   2   1  14      774.53      769.26     38.07 o 
   3   1  14     1662.57     1700.53     46.78 o 
   4   1  14      351.11      290.44     28.50 o 
   5   1  14     1526.10     1457.11     51.13 o 
   6   1  14      118.95      115.07     21.51 o 
   7   1  14      636.87      618.44     35.71 o 
   8   1  14      126.40      120.64     19.32 o 
   9   1  14       65.57      102.59     20.45 o 
  10   1  14      287.70      331.32     33.86 o 
  11   1  14      487.36      521.97     54.76 o 
  12   1  14       18.22       52.77     45.58 o 
  13   1  14      240.88      233.88     87.28 o 
 -15   2  14      357.65      278.10     40.04 o 
 -14   2  14       13.23       28.87     21.59 o 
 -13   2  14      215.82      174.53     28.64 o 
 -12   2  14      260.65      282.21     28.98 o 
 -11   2  14      454.04      453.74     43.48 o 
 -10   2  14       77.98       61.02     19.10 o 
  -9   2  14     1360.29     1281.60     58.47 o 
  -8   2  14      836.07      742.73     42.82 o 
  -7   2  14      214.96      239.17     32.09 o 
  -6   2  14       21.93       27.02     12.01 o 
  -5   2  14      514.83      500.98     17.23 o 
  -4   2  14      834.89      932.79     29.79 o 
  -3   2  14      100.10       84.55      9.41 o 
  -2   2  14      411.45      394.73     16.52 o 
  -1   2  14       11.11       31.77      7.47 o 
   0   2  14       74.31       72.20      9.62 o 
   1   2  14       19.60       20.23     11.48 o 
   2   2  14        9.13       20.70      5.93 o 
   3   2  14      890.50      954.97     35.74 o 
   4   2  14     1765.91     1716.66     47.56 o 
   5   2  14       32.72       64.29     15.50 o 
   6   2  14      195.52      229.59     21.97 o 
   7   2  14      151.82      177.35     22.71 o 
   8   2  14      752.20      746.81     54.15 o 
   9   2  14       45.46       24.09     30.07 o 
  10   2  14      413.78      401.95     51.38 o 
  11   2  14      317.80      195.68     76.63 o 
  12   2  14      127.78      -21.12     62.36 o 
 -14   3  14        5.52       27.12     40.75 o 
 -13   3  14      362.61      441.70     63.95 o 
 -12   3  14      663.95      727.97     66.20 o 
 -11   3  14     1064.60      978.66     60.29 o 
 -10   3  14      473.99      461.00     41.31 o 
  -9   3  14      173.12      219.76     25.42 o 
  -8   3  14     1650.49     1620.58     54.21 o 
  -7   3  14     1678.41     1775.67     53.40 o 
  -6   3  14      240.23      248.40     24.51 o 
  -5   3  14      562.20      591.86     34.67 o 
  -4   3  14      921.37      844.86     53.90 o 
  -3   3  14     3040.29     3040.10     78.43 o 
  -2   3  14     3046.44     3043.71     68.27 o 
  -1   3  14       22.64       26.52     14.97 o 
   0   3  14      354.94      346.76     24.04 o 
   1   3  14     1694.94     1758.12     56.66 o 
   2   3  14     2119.56     2068.59     70.18 o 
   3   3  14       16.91       19.58     14.13 o 
   4   3  14      131.29      105.64     21.86 o 
   5   3  14      972.65      954.95     49.62 o 
   6   3  14      825.06      900.00     68.02 o 
   7   3  14      135.35      163.07     38.45 o 
   8   3  14        4.09       64.62     32.86 o 
   9   3  14     1473.98     1334.28    150.91 o 
 -11   4  14        8.10      -10.65     49.13 o 
 -10   4  14      387.53      245.87     72.18 o 
  -9   4  14      482.84      455.91     92.80 o 
  -8   4  14      320.64      331.41     47.37 o 
  -7   4  14       76.35       85.14     34.38 o 
  -6   4  14      467.03      568.77     58.67 o 
  -5   4  14      232.28      423.08     49.31 o 
  -4   4  14      292.49      386.44     46.86 o 
  -3   4  14       34.98       58.79     39.72 o 
  -2   4  14      416.25      457.56     39.10 o 
  -1   4  14      206.99      244.83     34.49 o 
   0   4  14       29.61       97.74     30.82 o 
   1   4  14       65.40       43.50     21.15 o 
   2   4  14      235.97      245.28     31.79 o 
   3   4  14      250.43      283.98     42.85 o 
   4   4  14      295.69      257.84     64.79 o 
   5   4  14      115.90      183.86     37.67 o 
   6   4  14       33.92       15.11     47.49 o 
 -16   1  15        8.01       15.47     45.62 o 
 -15   1  15      251.04      326.74     36.15 o 
 -14   1  15     1029.34     1064.88     56.71 o 
 -13   1  15     1446.24     1373.70     60.91 o 
 -12   1  15       77.97       79.27     23.04 o 
 -11   1  15      821.73      766.29     50.46 o 
 -10   1  15     1689.26     1787.88     55.54 o 
  -9   1  15      212.81      221.37     15.79 o 
  -8   1  15      111.49      104.71      9.34 o 
  -7   1  15       88.04       91.14     14.00 o 
  -6   1  15     1337.09     1386.50     32.52 o 
  -5   1  15     6725.63     6627.27    136.13 o 
  -4   1  15     2392.81     2397.93     63.90 o 
  -3   1  15       21.32       23.28      7.13 o 
  -2   1  15      658.61      551.42     45.89 o 
  -1   1  15    10772.91    10840.52    186.74 o 
   0   1  15     6041.98     5895.10     89.93 o 
   1   1  15      200.88      214.33     14.29 o 
   2   1  15     1272.97     1285.87     59.20 o 
   3   1  15     6696.10     6873.24    121.19 o 
   4   1  15     2130.71     1967.97     57.64 o 
   5   1  15      589.67      517.34     33.77 o 
   6   1  15      155.92       92.89     16.69 o 
   7   1  15      693.26      617.98     36.73 o 
   8   1  15      902.96      903.81     45.30 o 
   9   1  15      971.41      976.79     46.24 o 
  10   1  15        3.03       20.38     21.61 o 
  11   1  15      235.76      223.23     66.42 o 
  12   1  15      537.33      524.88     49.79 o 
 -15   2  15      596.62      490.64     48.04 o 
 -14   2  15        2.03      -24.56     24.56 o 
 -13   2  15      488.57      487.65     45.26 o 
 -12   2  15     1348.41     1345.45     69.81 o 
 -11   2  15     3306.99     3262.41    102.84 o 
 -10   2  15       10.28      -10.25     17.17 o 
  -9   2  15      438.17      440.01     36.93 o 
  -8   2  15      613.08      575.81     38.47 o 
  -7   2  15     3645.75     3461.44     74.87 o 
  -6   2  15      366.30      319.80     18.06 o 
  -5   2  15      118.29      101.31     10.63 o 
  -4   2  15      791.62      758.67     27.06 o 
  -3   2  15     3630.67     3466.74     52.38 o 
  -2   2  15     2743.56     2675.11     43.62 o 
  -1   2  15     1643.60     1621.43     35.42 o 
   0   2  15     1896.93     1807.60     33.97 o 
   1   2  15     4356.98     4116.21     66.29 o 
   2   2  15     2865.42     2892.67     60.79 o 
   3   2  15      315.35      351.66     23.09 o 
   4   2  15      366.19      359.88     23.24 o 
   5   2  15     3441.82     3345.33     72.68 o 
   6   2  15     2420.50     2354.10     63.35 o 
   7   2  15       29.72       54.72     19.15 o 
   8   2  15      106.76       80.04     20.80 o 
   9   2  15     1390.91     1489.10     89.75 o 
  10   2  15      738.62      884.07     73.65 o 
  11   2  15      368.73      273.60     83.07 o 
 -13   3  15       81.73        0.58     31.80 o 
 -12   3  15       18.19        2.54     24.68 o 
 -11   3  15      255.45      217.44     36.14 o 
 -10   3  15       35.73       59.43     24.97 o 
  -9   3  15      140.58      128.05     20.39 o 
  -8   3  15      170.74      144.82     27.19 o 
  -7   3  15      140.21      143.48     23.96 o 
  -6   3  15       48.81       59.08     17.78 o 
  -5   3  15       22.18       41.48     14.86 o 
  -4   3  15      896.89      870.00     56.40 o 
  -3   3  15      145.59      145.97     19.17 o 
  -2   3  15      198.44      196.17     24.46 o 
  -1   3  15        3.72       12.68     14.24 o 
   0   3  15      197.88      267.98     26.71 o 
   1   3  15       57.56       63.98     19.98 o 
   2   3  15       42.15       52.31     18.21 o 
   3   3  15      370.49      402.44     30.69 o 
   4   3  15      105.10       92.87     19.72 o 
   5   3  15       45.68       93.00     24.07 o 
   6   3  15      187.69      267.81     42.59 o 
   7   3  15        2.37       23.59     31.29 o 
   8   3  15      128.75       84.83     62.83 o 
 -11   4  15      679.33      689.96    119.25 o 
  -9   4  15      213.27      300.11     95.10 o 
  -8   4  15      367.08      376.96     50.01 o 
  -7   4  15     1232.42     1106.71     76.64 o 
  -6   4  15     1562.73     1414.00     94.16 o 
  -5   4  15       78.90      113.16     34.23 o 
  -4   4  15      811.63      841.51     65.18 o 
  -3   4  15      538.19      606.33     55.39 o 
  -2   4  15       63.82       50.58     32.00 o 
  -1   4  15      179.22      166.07     41.65 o 
   0   4  15       60.09      131.54     39.98 o 
   1   4  15      922.08      898.13     76.45 o 
   2   4  15      302.38      321.21     42.51 o 
   3   4  15      348.46      272.21     55.16 o 
   4   4  15      140.30      102.63     55.53 o 
   5   4  15     1034.11      885.93    111.24 o 
   6   4  15      239.48      163.67     63.36 o 
 -16   0  16      380.26      242.91     80.26 o 
 -15   0  16      256.71      222.84     97.23 o 
 -14   0  16      756.07      756.77     59.20 o 
 -13   0  16     2078.65     2082.85    107.06 o 
 -12   0  16     2363.35     2495.18     96.61 o 
 -11   0  16      704.94      784.97     52.57 o 
 -10   0  16    10657.12    10394.77    233.57 o 
  -9   0  16     9957.61     9978.91    218.87 o 
  -8   0  16     1890.66     1686.05     77.68 o 
  -7   0  16        2.19       -5.22     16.01 o 
  -6   0  16     5990.85     6214.87    120.29 o 
  -5   0  16     1281.11     1156.02     48.39 o 
  -4   0  16     8638.84     8643.64    128.60 o 
  -3   0  16    11361.15    12216.17    147.50 o 
  -2   0  16     7827.32     8019.80    106.41 o 
  -1   0  16     7996.52     8258.09    141.11 o 
   0   0  16     5570.50     5340.73    106.06 o 
   1   0  16     1299.06     1232.75     39.89 o 
   2   0  16       45.35       10.52     14.16 o 
   3   0  16     1396.84     1360.21     75.10 o 
   4   0  16     5705.19     5457.83    129.82 o 
   5   0  16     1510.14     1441.42     66.17 o 
   6   0  16       34.23       33.07     22.64 o 
   7   0  16      372.55      375.37     49.26 o 
   8   0  16     2603.68     2734.66    105.05 o 
   9   0  16     1030.84     1169.56     71.73 o 
  10   0  16       97.18      168.40     47.26 o 
  11   0  16      710.12      759.36     65.80 o 
  12   0  16     3367.92     3412.87    138.08 o 
 -16   1  16      494.79      376.29     85.43 o 
 -15   1  16      623.80      681.29     58.90 o 
 -14   1  16      202.38      176.42     28.83 o 
 -13   1  16       54.08       78.08     25.00 o 
 -12   1  16     2175.72     2100.72     73.10 o 
 -11   1  16      950.37      990.42     44.21 o 
 -10   1  16      766.65      710.54     35.98 o 
  -9   1  16        8.28       26.45     12.87 o 
  -8   1  16     2076.21     2054.06     49.25 o 
  -7   1  16     2282.83     2231.04     46.88 o 
  -6   1  16      787.47      751.75     31.84 o 
  -5   1  16      131.84      127.99     12.44 o 
  -4   1  16      166.24      156.12     18.90 o 
  -3   1  16     3398.60     3450.25     59.95 o 
  -2   1  16     3911.75     3847.43     85.70 o 
  -1   1  16      844.49      819.54     52.38 o 
   0   1  16      108.96      154.47     16.51 o 
   1   1  16     2045.75     1782.10     55.11 o 
   2   1  16      647.52      587.03     27.79 o 
   3   1  16       27.18       19.86     15.61 o 
   4   1  16       49.70       84.10     18.13 o 
   5   1  16       26.09       42.22     16.03 o 
   6   1  16      490.24      547.19     33.09 o 
   7   1  16     3181.66     3033.52     81.25 o 
   8   1  16      247.75      271.88     26.70 o 
   9   1  16      499.54      475.20     39.01 o 
  10   1  16      385.88      380.33     45.17 o 
  11   1  16      609.48      584.86     46.91 o 
  12   1  16        1.45      -11.14     46.21 o 
 -15   2  16        0.66       26.18     45.79 o 
 -14   2  16      216.19      199.95     34.33 o 
 -13   2  16       50.28       46.34     32.32 o 
 -12   2  16       77.25      114.77     29.59 o 
 -11   2  16       51.97       77.90     28.56 o 
 -10   2  16      103.49      124.43     24.44 o 
  -9   2  16       83.29       82.26     21.82 o 
  -8   2  16      854.05      854.00     46.07 o 
  -7   2  16       36.71       55.04     17.59 o 
  -6   2  16     1440.46     1412.76     30.28 o 
  -5   2  16      823.01      798.47     32.81 o 
  -4   2  16     1027.89     1075.96     31.66 o 
  -3   2  16       50.18       67.43      8.65 o 
  -2   2  16       61.27       61.61      9.38 o 
  -1   2  16      548.71      552.27     35.39 o 
   0   2  16     2221.26     2309.82     41.70 o 
   1   2  16       62.86       66.04      9.46 o 
   2   2  16       61.56       85.95     13.88 o 
   3   2  16       39.55       77.67     14.98 o 
   4   2  16     1458.96     1580.32     47.16 o 
   5   2  16       45.10       57.10     14.80 o 
   6   2  16      627.81      560.29     37.80 o 
   7   2  16      102.12      109.19     31.99 o 
   8   2  16      610.87      639.23     53.02 o 
   9   2  16      509.34      507.94     57.50 o 
  10   2  16       45.91      103.30     46.44 o 
  11   2  16        4.84       88.63     50.76 o 
 -13   3  16        1.94      -34.88     52.21 o 
 -12   3  16      555.41      565.70     60.79 o 
 -11   3  16     1435.19     1454.86     90.20 o 
 -10   3  16      464.48      511.84     71.55 o 
  -9   3  16        0.10       38.91     29.09 o 
  -8   3  16      631.43      733.22     49.54 o 
  -7   3  16     2190.58     2298.13     88.64 o 
  -6   3  16     1470.69     1561.76     76.52 o 
  -5   3  16       73.40       91.80     17.67 o 
  -4   3  16     1177.85     1196.62     45.57 o 
  -3   3  16     2648.98     2681.38     66.74 o 
  -2   3  16     2855.56     2892.28     83.68 o 
  -1   3  16       33.39       11.73     14.71 o 
   0   3  16     5078.93     4782.15    123.27 o 
   1   3  16     2111.68     2036.51     60.95 o 
   2   3  16     1068.19     1087.71     51.40 o 
   3   3  16     2009.59     1966.92     83.60 o 
   4   3  16        1.08       37.95     19.42 o 
   5   3  16     1150.71     1169.30     77.46 o 
   6   3  16     2126.26     2197.05    106.15 o 
   7   3  16     1129.96     1126.44     80.22 o 
   8   3  16      182.38      179.11     76.35 o 
  -8   4  16       48.56      105.49     36.47 o 
  -7   4  16      122.92      173.00     39.21 o 
  -6   4  16      428.35      553.13     56.64 o 
  -5   4  16      404.75      516.10     54.04 o 
  -4   4  16      579.75      639.05     57.95 o 
  -3   4  16       59.15       59.49     26.53 o 
  -2   4  16      123.71      158.13     50.70 o 
  -1   4  16     1383.07     1424.66    125.30 o 
   0   4  16     1214.51     1154.39    162.54 o 
   1   4  16       40.54      113.96     39.53 o 
   2   4  16       76.12       54.17     28.00 o 
   3   4  16      256.49      159.63     45.90 o 
   4   4  16      616.09      622.60     74.40 o 
   5   4  16      276.28      314.22     56.75 o 
   6   4  16        9.92       98.83     65.62 o 
 -16   1  17      143.82      153.98     79.33 o 
 -15   1  17      645.12      623.63     49.24 o 
 -14   1  17      342.03      411.07     37.44 o 
 -13   1  17     1150.62     1174.01     57.18 o 
 -12   1  17     1977.42     1949.70     74.60 o 
 -11   1  17       77.35       64.20     17.34 o 
 -10   1  17      583.24      603.92     41.63 o 
  -9   1  17     6072.35     5935.19    113.00 o 
  -8   1  17     4004.77     3937.42     68.16 o 
  -7   1  17       31.37       32.50      8.27 o 
  -6   1  17      955.24      963.85     28.61 o 
  -5   1  17     4154.35     4238.35    102.70 o 
  -4   1  17     2645.20     2442.85    103.80 o 
  -3   1  17      356.01      344.49     17.46 o 
  -2   1  17       48.14       61.92     14.02 o 
  -1   1  17     3256.13     3124.56    148.17 o 
   0   1  17     7567.13     7320.11    140.59 o 
   1   1  17      877.77      675.51     62.32 o 
   2   1  17      139.82      138.51     15.03 o 
   3   1  17     3168.29     3092.27     81.02 o 
   4   1  17     5198.32     5165.21    100.35 o 
   5   1  17      473.91      424.11     39.91 o 
   6   1  17      786.64      706.80     37.94 o 
   7   1  17      622.70      626.67     38.65 o 
   8   1  17     3237.64     3196.44     96.21 o 
   9   1  17     1467.86     1458.27     65.45 o 
  10   1  17      383.12      418.73     40.03 o 
  11   1  17      151.05      188.00     36.78 o 
  12   1  17      202.97      116.13     60.08 o 
 -15   2  17      851.81     1009.12    125.80 o 
 -14   2  17      120.16       74.50     24.74 o 
 -13   2  17        8.33       13.60     20.46 o 
 -12   2  17      335.33      423.02     41.64 o 
 -11   2  17     2898.25     2811.42     95.26 o 
 -10   2  17     1749.86     1618.08     69.44 o 
  -9   2  17      192.56      172.47     25.14 o 
  -8   2  17     1224.45     1182.46     54.20 o 
  -7   2  17     3412.99     3366.83     78.68 o 
  -6   2  17     3710.23     3583.41     60.80 o 
  -5   2  17      223.73      231.03     20.59 o 
  -4   2  17      139.74      121.10     13.19 o 
  -3   2  17     3684.57     3584.04     56.71 o 
  -2   2  17     4921.75     4896.76     67.48 o 
  -1   2  17     3661.71     3539.58     79.78 o 
   0   2  17       57.14       56.80     10.64 o 
   1   2  17     5105.63     5110.28    102.31 o 
   2   2  17     6434.68     6385.04     98.91 o 
   3   2  17     3072.22     3210.86     90.40 o 
   4   2  17      419.79      454.54     26.62 o 
   5   2  17      699.61      620.31     46.02 o 
   6   2  17      452.30      459.79     43.21 o 
   7   2  17     1902.79     1864.21     83.60 o 
   8   2  17      504.61      414.97     44.57 o 
   9   2  17        4.36       52.23     41.30 o 
  10   2  17     1256.75     1229.39    156.56 o 
 -13   3  17       13.41      -47.58     51.64 o 
 -12   3  17        9.33       -6.53     49.38 o 
 -11   3  17       57.56       46.45     36.96 o 
 -10   3  17        2.74        0.38     43.69 o 
  -9   3  17      143.30      128.08     25.93 o 
  -8   3  17       49.30       47.94     23.31 o 
  -7   3  17        1.76       23.25     22.75 o 
  -6   3  17      146.87      159.72     28.62 o 
  -5   3  17       10.72       30.10     17.55 o 
  -4   3  17      232.17      247.26     22.97 o 
  -3   3  17      304.63      271.71     26.40 o 
  -2   3  17       21.26       45.58     15.13 o 
  -1   3  17      100.06      175.83     34.48 o 
   0   3  17     3438.68     3292.65    128.10 o 
   1   3  17       11.87       33.92     17.28 o 
   2   3  17      193.29      162.72     33.08 o 
   3   3  17       25.78       55.90     22.20 o 
   4   3  17      159.58      203.39     30.10 o 
   5   3  17       58.57       38.56     24.09 o 
   6   3  17       50.14       66.45     56.71 o 
   7   3  17       26.06       -0.59     31.62 o 
  -8   4  17      392.35      449.24     82.78 o 
  -7   4  17     1169.31     1335.92     86.13 o 
  -6   4  17       19.85       42.96     29.32 o 
  -5   4  17        3.17       32.94     33.59 o 
  -4   4  17       24.53       68.18     30.66 o 
  -3   4  17      616.35      543.16     90.27 o 
  -2   4  17     1017.56      967.50     75.29 o 
  -1   4  17      254.90      263.26     55.44 o 
   0   4  17      145.69      118.94     39.72 o 
   1   4  17       70.86       87.96     40.21 o 
   2   4  17     1211.92     1427.70    104.14 o 
   3   4  17      222.79      122.92     39.51 o 
   4   4  17       70.89       76.44     50.44 o 
   5   4  17      182.06      316.02     79.91 o 
 -16   0  18      858.14      848.00    130.82 o 
 -15   0  18      407.24      455.55     52.10 o 
 -14   0  18     1201.31     1225.18     85.31 o 
 -13   0  18     3718.41     3795.81    125.91 o 
 -12   0  18     2660.07     2694.87    101.39 o 
 -11   0  18      591.15      588.95     46.57 o 
 -10   0  18      168.02      133.13     29.08 o 
  -9   0  18       67.35       57.82     22.49 o 
  -8   0  18     4342.58     4378.32    179.60 o 
  -7   0  18     2008.22     1901.71     58.00 o 
  -6   0  18      155.00      135.14     18.90 o 
  -5   0  18     8098.34     8116.21    170.31 o 
  -4   0  18     4418.05     4222.96     66.28 o 
  -3   0  18     4266.90     4395.56     71.78 o 
  -2   0  18      870.06      888.15     27.44 o 
  -1   0  18     5935.99     5941.67    170.91 o 
   0   0  18     2909.50     2741.79     80.68 o 
   1   0  18     5986.88     5888.92    132.08 o 
   2   0  18       56.37       37.30     12.68 o 
   3   0  18     3485.71     3633.60    209.62 o 
   4   0  18     2517.88     2713.38     92.36 o 
   5   0  18     3792.44     3670.14    117.15 o 
   6   0  18      593.81      624.00     49.13 o 
   7   0  18       31.92       57.98     22.48 o 
   8   0  18      506.45      542.36     51.07 o 
   9   0  18     2976.00     3029.22    119.71 o 
  10   0  18      963.49      998.09     95.75 o 
  11   0  18       45.01       63.89     33.84 o 
 -16   1  18      249.90      228.02     55.16 o 
 -15   1  18      506.17      601.93     48.51 o 
 -14   1  18      134.12      111.37     26.24 o 
 -13   1  18      315.51      353.39     49.10 o 
 -12   1  18     1033.80     1050.14     59.32 o 
 -11   1  18     2514.89     2439.52     69.32 o 
 -10   1  18       16.36       26.48     15.08 o 
  -9   1  18     2284.04     2250.85     67.52 o 
  -8   1  18      156.03      138.53     13.70 o 
  -7   1  18     1045.61     1022.89     29.80 o 
  -6   1  18       22.06       20.81      6.01 o 
  -5   1  18     2731.36     2753.32     57.19 o 
  -4   1  18        3.13       14.50     10.85 o 
  -3   1  18      128.33       87.88     17.15 o 
  -2   1  18     1656.46     1545.89     53.65 o 
  -1   1  18      986.74      924.87     63.16 o 
   0   1  18      178.19      160.01     34.29 o 
   1   1  18       31.19       30.00     12.57 o 
   2   1  18      818.44      762.25     31.45 o 
   3   1  18     1766.40     1724.62     61.20 o 
   4   1  18      621.49      659.39     38.29 o 
   5   1  18      439.13      436.29     27.96 o 
   6   1  18     1103.82     1104.97     47.98 o 
   7   1  18       76.41       92.28     26.88 o 
   8   1  18       37.35       83.13     23.35 o 
   9   1  18       29.28       31.86     20.41 o 
  10   1  18      620.39      543.58     43.57 o 
  11   1  18      575.23      546.86     52.61 o 
 -16   2  18       12.24      -47.25     53.67 o 
 -15   2  18      127.33      172.37     47.08 o 
 -14   2  18      103.70      152.07     30.63 o 
 -13   2  18       65.38       75.04     28.82 o 
 -12   2  18        5.57      -18.42     22.13 o 
 -11   2  18       96.64      138.88     31.20 o 
 -10   2  18      353.67      341.57     34.68 o 
  -9   2  18      438.13      469.89     57.49 o 
  -8   2  18       69.62       64.60     20.12 o 
  -7   2  18      842.18      794.64     38.79 o 
  -6   2  18      313.79      323.89     22.09 o 
  -5   2  18      363.46      420.57     23.55 o 
  -4   2  18      869.83      875.61     27.93 o 
  -3   2  18      940.66      884.17     26.18 o 
  -2   2  18     1009.32     1003.30     27.92 o 
  -1   2  18     1362.29     1327.65     32.58 o 
   0   2  18     2211.67     2227.96    101.84 o 
   1   2  18      717.59      771.41     38.39 o 
   2   2  18        6.09       30.78     12.00 o 
   3   2  18        3.26        8.75     14.59 o 
   4   2  18      507.81      537.46     42.29 o 
   5   2  18      475.41      375.32     38.16 o 
   6   2  18       37.13       15.82     21.22 o 
   7   2  18        3.18       39.63     24.08 o 
   8   2  18       38.72       -6.15     31.83 o 
   9   2  18        4.52       -2.38     31.22 o 
 -13   3  18       13.90      -36.71     62.95 o 
 -12   3  18      847.89      722.55     92.44 o 
 -11   3  18     1112.15     1149.06     79.86 o 
 -10   3  18      642.48      599.78     51.06 o 
  -9   3  18      192.20      216.19     31.18 o 
  -8   3  18      179.41      203.58     30.55 o 
  -7   3  18     2275.67     2252.24     83.42 o 
  -6   3  18     4907.42     4533.25    125.46 o 
  -5   3  18     1077.83     1057.58     54.52 o 
  -4   3  18      313.25      283.05     28.68 o 
  -3   3  18      937.49      788.21     54.81 o 
  -2   3  18     2113.74     2212.58     91.01 o 
  -1   3  18     2608.36     2415.21    121.90 o 
   0   3  18      133.78      146.30     27.83 o 
   1   3  18      403.65      442.40     34.90 o 
   2   3  18     1951.76     1980.25     89.84 o 
   3   3  18     2479.36     2499.18    109.58 o 
   4   3  18        3.48       28.66     21.50 o 
   5   3  18      501.70      545.49     45.87 o 
   6   3  18     1179.36     1179.54     81.11 o 
   7   3  18     1839.34     1807.79    102.60 o 
  -8   4  18      571.91      580.48     79.28 o 
  -7   4  18      266.72      298.07     49.68 o 
  -6   4  18       54.65       65.90     28.90 o 
  -5   4  18      861.20      873.57     68.41 o 
  -4   4  18      713.66      712.11     61.20 o 
  -3   4  18      124.44       88.05     57.95 o 
  -2   4  18       36.70       82.52     28.94 o 
  -1   4  18      286.72      282.07     49.04 o 
   0   4  18      764.94      808.65     76.63 o 
   1   4  18      884.08      902.26     88.30 o 
   2   4  18      447.48      393.78     47.64 o 
   3   4  18       40.89       24.99     36.55 o 
   4   4  18      513.01      585.67    101.46 o 
 -16   1  19      397.89      346.90     64.01 o 
 -15   1  19        9.48       70.26     23.98 o 
 -14   1  19       12.16       45.28     24.88 o 
 -13   1  19     1047.20     1087.24     55.94 o 
 -12   1  19     2242.92     2453.61     89.11 o 
 -11   1  19       19.82       45.06     18.19 o 
 -10   1  19      284.77      323.44     29.15 o 
  -9   1  19     2594.99     2617.54     81.16 o 
  -8   1  19     5461.05     5419.63    105.05 o 
  -7   1  19      156.70      128.41     23.56 o 
  -6   1  19        0.87        5.98      6.86 o 
  -5   1  19     1063.93     1059.33     40.36 o 
  -4   1  19     6217.69     6174.90    104.26 o 
  -3   1  19     2784.24     2779.30     66.54 o 
  -2   1  19       77.80       89.35     25.09 o 
  -1   1  19     2300.42     2100.10    175.78 o 
   0   1  19     1617.89     1575.38     69.40 o 
   1   1  19     1388.81     1349.02     47.13 o 
   2   1  19     1359.44     1378.01     55.65 o 
   3   1  19       95.91       82.86     24.34 o 
   4   1  19     2150.33     2148.20     65.55 o 
   5   1  19      976.62      999.74     44.80 o 
   6   1  19      489.74      479.82     33.99 o 
   7   1  19        8.22       25.51     19.08 o 
   8   1  19     1296.94     1298.99     61.33 o 
   9   1  19      601.70      613.25     56.39 o 
  10   1  19      176.55      145.85     29.95 o 
  11   1  19        0.21       60.69     46.58 o 
 -15   2  19      468.46      549.48     69.34 o 
 -14   2  19     1247.17     1338.98     74.43 o 
 -13   2  19      155.25      173.86     32.98 o 
 -12   2  19      158.36      178.18     30.89 o 
 -11   2  19      476.25      458.58     40.96 o 
 -10   2  19     2368.23     2349.37     84.05 o 
  -9   2  19     1557.30     1454.02     62.90 o 
  -8   2  19       90.94       82.90     22.87 o 
  -7   2  19     1490.99     1602.67     63.80 o 
  -6   2  19     3778.54     3905.00     97.03 o 
  -5   2  19     1265.08     1235.40     52.26 o 
  -4   2  19        9.93       12.97     11.20 o 
  -3   2  19     1164.49     1083.02     47.15 o 
  -2   2  19     8718.08     8315.25    158.60 o 
  -1   2  19      512.28      511.56     26.48 o 
   0   2  19      210.23      227.33     30.17 o 
   1   2  19       10.81       22.47     13.43 o 
   2   2  19     2080.27     2067.39     65.52 o 
   3   2  19      724.75      741.50     56.08 o 
   4   2  19      683.65      687.16     48.71 o 
   5   2  19      291.50      255.18     32.43 o 
   6   2  19      904.83      970.61     60.66 o 
   7   2  19     2743.49     2698.24    103.34 o 
   8   2  19      876.20      857.89     71.98 o 
   9   2  19       12.32       42.16     56.78 o 
 -13   3  19       13.30       47.83     57.09 o 
 -12   3  19       63.23      113.54     48.15 o 
 -11   3  19       21.77       69.40     54.71 o 
 -10   3  19        8.12       14.44     21.40 o 
  -9   3  19       21.26      -16.48     27.64 o 
  -8   3  19        4.21        9.98     20.69 o 
  -7   3  19      172.60      186.71     31.23 o 
  -6   3  19      437.69      449.67     38.99 o 
  -5   3  19       36.16       80.14     22.71 o 
  -4   3  19      292.48      312.96     36.89 o 
  -3   3  19      238.09      243.35     34.30 o 
  -2   3  19      189.78      167.51     31.36 o 
  -1   3  19      365.70      411.41     43.65 o 
   0   3  19      160.54      204.69     41.37 o 
   1   3  19       95.22      172.29     32.45 o 
   2   3  19       11.89       31.70     24.69 o 
   3   3  19       18.44       27.78     25.12 o 
   4   3  19      111.05      116.54     30.66 o 
   5   3  19      187.12      242.93     44.04 o 
   6   3  19       45.65       50.58     44.88 o 
  -7   4  19      668.17      690.17     64.55 o 
  -6   4  19      283.99      345.15     48.90 o 
  -5   4  19       52.83      103.26     34.97 o 
  -4   4  19        2.03       40.34     27.09 o 
  -3   4  19      692.52      643.69     58.76 o 
  -2   4  19      354.86      390.47     48.30 o 
  -1   4  19       17.48      -10.75     28.21 o 
   0   4  19       40.68      117.56     82.22 o 
   1   4  19      159.02      172.62     42.20 o 
   2   4  19      468.86      561.41     69.24 o 
   3   4  19     1400.70     1251.31    101.61 o 
   4   4  19      241.51      157.72     65.88 o 
 -15   0  20        5.96      -28.27     54.44 o 
 -14   0  20      333.23      391.97     48.29 o 
 -13   0  20     4543.63     4624.60    153.71 o 
 -12   0  20      269.31      273.78     37.21 o 
 -11   0  20     1686.13     1607.91     90.84 o 
 -10   0  20      140.54      101.33     29.52 o 
  -9   0  20     3647.49     3711.85    173.92 o 
  -8   0  20      313.26      269.26     50.13 o 
  -7   0  20     2392.14     2454.51     75.19 o 
  -6   0  20      135.79      123.89     14.20 o 
  -5   0  20     1832.73     1841.19     42.99 o 
  -4   0  20     2820.16     2769.47     64.63 o 
  -3   0  20     2352.11     2131.30     46.40 o 
  -2   0  20      646.04      635.77     41.26 o 
  -1   0  20     3344.70     3274.17     98.82 o 
   0   0  20     7341.75     6683.56    181.95 o 
   1   0  20     3041.39     2819.64     79.51 o 
   2   0  20     1670.32     1508.16     63.35 o 
   3   0  20      734.77      710.51     60.37 o 
   4   0  20     1632.04     1620.59     74.53 o 
   5   0  20     4219.89     4168.85    126.02 o 
   6   0  20     2854.40     2824.00    106.14 o 
   7   0  20     1013.30      986.84     76.41 o 
   8   0  20     2068.88     2229.65    101.12 o 
   9   0  20     2134.25     2067.87    102.43 o 
  10   0  20      697.20      749.23     66.03 o 
  11   0  20        7.46      -12.42     53.90 o 
 -16   1  20      125.78       65.43     66.95 o 
 -15   1  20      126.64      126.24     28.98 o 
 -14   1  20      748.05      698.69     50.58 o 
 -13   1  20        2.50       12.51     22.47 o 
 -12   1  20      333.07      330.39     46.75 o 
 -11   1  20      393.87      424.01     33.67 o 
 -10   1  20       68.10       90.31     31.47 o 
  -9   1  20      986.81      839.47     89.74 o 
  -8   1  20       57.87       74.60     15.18 o 
  -7   1  20      261.37      255.32     22.14 o 
  -6   1  20     1502.36     1492.63     49.26 o 
  -5   1  20     1775.17     1800.31     53.31 o 
  -4   1  20      162.06      170.15     25.18 o 
  -3   1  20     1848.25     1942.97     55.59 o 
  -2   1  20       96.06       93.02     16.27 o 
  -1   1  20     2576.54     2074.80    169.67 o 
   0   1  20      623.06      646.99     63.34 o 
   1   1  20     1348.07     1229.28     50.98 o 
   2   1  20     1613.58     1349.90    157.64 o 
   3   1  20     1417.01     1382.39     57.17 o 
   4   1  20      195.84      244.12     25.69 o 
   5   1  20       46.01       59.65     21.76 o 
   6   1  20      526.54      485.81     32.58 o 
   7   1  20      664.73      645.47     43.81 o 
   8   1  20      734.62      747.12     48.62 o 
   9   1  20        8.41      -22.52     22.52 o 
  10   1  20      357.21      380.14     49.06 o 
 -15   2  20       21.27      -30.13     30.37 o 
 -14   2  20        2.95       78.81     28.41 o 
 -13   2  20      230.69      118.81     41.95 o 
 -12   2  20      936.07      893.27     72.92 o 
 -11   2  20       21.26        2.47     20.12 o 
 -10   2  20       32.49       91.23     25.69 o 
  -9   2  20      253.39      198.16     28.86 o 
  -8   2  20     1697.85     1576.25     66.75 o 
  -7   2  20      562.79      658.67     45.35 o 
  -6   2  20        0.65       36.01     11.97 o 
  -5   2  20      578.11      548.20     36.65 o 
  -4   2  20      153.55      190.61     26.54 o 
  -3   2  20      583.08      545.90     53.25 o 
  -2   2  20        0.77       13.56     10.93 o 
  -1   2  20        5.35       13.78     10.75 o 
   0   2  20      468.70      482.05     41.81 o 
   1   2  20     1623.23     1660.92     58.18 o 
   2   2  20       89.33      128.92     33.74 o 
   3   2  20     1077.53     1098.77     69.65 o 
   4   2  20      173.47      200.24     30.14 o 
   5   2  20      318.63      288.41     42.42 o 
   6   2  20      158.79      132.58     29.65 o 
   7   2  20       10.86       11.96     37.21 o 
   8   2  20       56.19      138.22     54.86 o 
 -13   3  20      152.42      134.94     75.73 o 
 -12   3  20      518.39      593.66     76.43 o 
 -11   3  20     1250.13     1282.16     72.46 o 
 -10   3  20      752.66      782.33     56.35 o 
  -9   3  20      724.82      673.23     51.94 o 
  -8   3  20       27.96       58.52     24.31 o 
  -7   3  20      866.01      922.83     63.39 o 
  -6   3  20      883.15      969.95     57.13 o 
  -5   3  20     1049.70     1200.33     58.17 o 
  -4   3  20      287.37      236.92     35.44 o 
  -3   3  20      481.23      472.51     44.71 o 
  -2   3  20     3358.20     3220.33    113.42 o 
  -1   3  20     2334.81     2333.33    154.89 o 
   0   3  20     1043.43     1081.93     81.91 o 
   1   3  20       20.79       40.38     33.12 o 
   2   3  20     2575.13     2527.90    105.16 o 
   3   3  20     1240.89     1135.91    139.03 o 
   4   3  20       49.52       69.94     25.36 o 
   5   3  20        0.34      -30.59     32.96 o 
   6   3  20      171.05      182.02     39.52 o 
  -7   4  20      283.76      345.50     48.96 o 
  -6   4  20       35.97       62.97     32.30 o 
  -5   4  20       51.01       95.39     39.14 o 
  -4   4  20      512.95      552.57     54.39 o 
  -3   4  20      664.91      599.61     59.67 o 
  -2   4  20      175.14      243.54     44.60 o 
  -1   4  20       36.09       51.77     36.49 o 
   0   4  20      107.49      257.98     54.47 o 
   1   4  20      382.29      486.19     63.89 o 
   2   4  20      144.17       13.03     53.20 o 
   3   4  20      215.13      175.07     65.46 o 
 -16   1  21      515.84      494.52    105.02 o 
 -15   1  21      495.65      513.47     52.53 o 
 -14   1  21       14.38       41.21     22.69 o 
 -13   1  21     1287.88     1306.13     79.32 o 
 -12   1  21     1570.51     1673.78     85.49 o 
 -11   1  21       77.64       95.89     24.65 o 
 -10   1  21       28.79       17.30     18.70 o 
  -9   1  21      101.17      163.44     26.61 o 
  -8   1  21     2609.85     2715.28     66.20 o 
  -7   1  21     2263.05     2326.50     81.90 o 
  -6   1  21       18.93       24.34     12.81 o 
  -5   1  21      496.94      465.31     28.07 o 
  -4   1  21     5614.46     5779.37    230.01 o 
  -3   1  21     6509.05     6620.67    111.76 o 
  -2   1  21       32.30       35.08     15.78 o 
  -1   1  21     1194.63      991.09     86.71 o 
   0   1  21     4275.46     3915.78    150.82 o 
   1   1  21     2185.21     2113.23     68.26 o 
   2   1  21      152.07      184.40     28.78 o 
   3   1  21        9.63      -12.86     15.59 o 
   4   1  21      384.10      463.13     33.47 o 
   5   1  21     2078.13     1950.46     75.35 o 
   6   1  21     1298.28     1274.64     57.82 o 
   7   1  21      254.74      269.41     31.93 o 
   8   1  21      112.12      144.72     26.72 o 
   9   1  21     1321.08     1325.62     66.80 o 
  10   1  21      575.25      616.10     95.54 o 
 -15   2  21       54.52       74.02     38.00 o 
 -14   2  21     1513.86     1395.07     68.04 o 
 -13   2  21     1088.02     1099.31     66.46 o 
 -12   2  21      608.62      489.51     45.78 o 
 -11   2  21     1329.31     1446.72     76.73 o 
 -10   2  21     2560.72     2398.68     85.63 o 
  -9   2  21     1447.39     1495.84     57.33 o 
  -8   2  21       18.53       45.04     21.45 o 
  -7   2  21      639.77      646.51     41.54 o 
  -6   2  21     2712.45     2640.83     65.02 o 
  -5   2  21     2622.23     2665.05     91.83 o 
  -4   2  21      599.96      701.99     47.38 o 
  -3   2  21      594.31      574.57     47.76 o 
  -2   2  21     5078.91     4883.03    140.16 o 
  -1   2  21     1655.03     1589.32    134.33 o 
   0   2  21       74.66       64.65     21.05 o 
   1   2  21        1.58      -24.16     36.48 o 
   2   2  21      892.26      903.03     61.42 o 
   3   2  21     1930.43     1961.13     92.73 o 
   4   2  21      753.94      782.34     53.59 o 
   5   2  21      286.78      262.02     35.93 o 
   6   2  21     1427.32     1396.51     76.08 o 
   7   2  21     1291.30     1418.14     79.02 o 
   8   2  21      539.69      738.70    101.78 o 
 -12   3  21      360.69      352.89     60.91 o 
 -11   3  21        1.96       48.40     32.72 o 
 -10   3  21        3.75       96.31     29.83 o 
  -9   3  21       30.32       43.40     28.68 o 
  -8   3  21       82.27      124.37     27.58 o 
  -7   3  21       89.96       94.54     24.71 o 
  -6   3  21       25.47       34.13     24.45 o 
  -5   3  21       29.64        4.42     21.28 o 
  -4   3  21       13.65       43.34     23.77 o 
  -3   3  21      133.55      133.85     28.59 o 
  -2   3  21        9.49       53.41     25.09 o 
  -1   3  21       11.46       16.57     26.55 o 
   0   3  21        8.98       11.13     52.93 o 
   1   3  21       12.01       10.75     30.77 o 
   2   3  21       20.06       33.38     27.60 o 
   3   3  21       37.74       87.43     29.61 o 
   4   3  21      193.51      230.65     33.86 o 
   5   3  21      135.55       89.84     33.47 o 
   6   3  21      166.40      239.99     86.69 o 
  -7   4  21      411.55      583.72     99.90 o 
  -6   4  21     1217.00     1058.92     77.79 o 
  -5   4  21      409.84      339.54     46.24 o 
  -4   4  21       35.53       53.63     30.10 o 
  -3   4  21        5.89       37.84     29.74 o 
  -2   4  21      473.99      474.36     54.09 o 
  -1   4  21      606.30      599.81     72.08 o 
   0   4  21      426.95      508.28     65.31 o 
   1   4  21       15.95       42.06     47.54 o 
   2   4  21      558.11      508.50     93.51 o 
 -15   0  22      232.18      228.11     73.09 o 
 -14   0  22        3.80       -2.09     26.90 o 
 -13   0  22     1610.73     1633.58     85.18 o 
 -12   0  22     2119.31     2129.37    110.01 o 
 -11   0  22      931.19     1002.78     98.34 o 
 -10   0  22      467.81      443.51     64.88 o 
  -9   0  22     9192.08     9532.18    307.11 o 
  -8   0  22     5678.83     5840.24    126.29 o 
  -7   0  22     2802.63     2748.65     99.76 o 
  -6   0  22     4379.84     4442.06     75.39 o 
  -5   0  22     1401.21     1419.01     43.29 o 
  -4   0  22     3352.89     3306.60     62.09 o 
  -3   0  22    11321.01    11072.30    258.15 o 
  -2   0  22     2901.51     2962.08    123.69 o 
  -1   0  22        7.73       29.26     13.61 o 
   0   0  22      669.30      574.90     42.51 o 
   1   0  22     9947.80     9385.24    347.61 o 
   2   0  22     5819.88     5977.86    278.15 o 
   3   0  22       43.26      -31.02     37.13 o 
   4   0  22     2346.70     2447.96     95.60 o 
   5   0  22      943.99     1101.21     66.13 o 
   6   0  22     2896.54     2945.78    112.28 o 
   7   0  22      977.16     1010.40     87.94 o 
   8   0  22      854.90      832.76     65.67 o 
   9   0  22      481.46      347.63     47.62 o 
  10   0  22      593.79      554.41    163.36 o 
 -16   1  22       37.39       38.78     76.92 o 
 -15   1  22     1367.94     1622.93     95.68 o 
 -14   1  22      256.98      255.52     36.90 o 
 -13   1  22       16.78       46.61     28.01 o 
 -12   1  22       26.25       49.01     43.53 o 
 -11   1  22       16.37      129.55     35.46 o 
 -10   1  22     1918.69     2045.43     74.25 o 
  -9   1  22     2028.05     2118.83     77.49 o 
  -8   1  22       19.38       40.53     12.28 o 
  -7   1  22      255.69      288.56     25.05 o 
  -6   1  22     2068.59     1965.51     62.34 o 
  -5   1  22      264.52      297.15     23.41 o 
  -4   1  22     1673.47     1781.86     76.97 o 
  -3   1  22       18.96       49.49     14.05 o 
  -2   1  22     5804.10     5782.44    117.87 o 
  -1   1  22     1080.27      831.78    136.83 o 
   0   1  22     3184.75     3094.24    233.06 o 
   1   1  22        1.70       23.60     44.18 o 
   2   1  22     1033.80      944.78     66.82 o 
   3   1  22      204.14      220.60     26.81 o 
   4   1  22      985.31     1014.05     53.49 o 
   5   1  22      256.03      261.98     30.75 o 
   6   1  22       19.27       21.12     20.17 o 
   7   1  22     1361.32     1364.44     63.60 o 
   8   1  22      935.03      986.58     56.41 o 
   9   1  22        7.16       89.65     52.06 o 
 -15   2  22       64.14      272.95     56.51 o 
 -14   2  22       51.12      186.51     48.52 o 
 -13   2  22      186.41      194.97     35.16 o 
 -12   2  22      500.49      482.99     45.87 o 
 -11   2  22      487.75      456.44     42.98 o 
 -10   2  22       28.94       60.35     23.57 o 
  -9   2  22      204.33      177.10     29.01 o 
  -8   2  22     1078.24     1046.99     54.52 o 
  -7   2  22        6.80       27.84     17.55 o 
  -6   2  22      225.47      193.12     20.40 o 
  -5   2  22        2.50        4.05     19.74 o 
  -4   2  22      268.97      285.04     32.27 o 
  -3   2  22      123.95      102.64     22.21 o 
  -2   2  22      574.95      620.60     46.03 o 
  -1   2  22       10.31       23.46     27.26 o 
   0   2  22      319.86      300.46     37.51 o 
   1   2  22      219.40      197.83     61.73 o 
   2   2  22      361.76      348.92     42.09 o 
   3   2  22       37.06       13.78     25.74 o 
   4   2  22       17.09       57.37     22.69 o 
   5   2  22      332.23      270.23     51.68 o 
   6   2  22      135.34      251.04     39.08 o 
   7   2  22      300.18      312.35     39.38 o 
 -12   3  22      228.44      209.69     49.86 o 
 -11   3  22      269.14      278.27     38.33 o 
 -10   3  22     1856.03     1891.31     85.33 o 
  -9   3  22     1446.02     1475.84     73.41 o 
  -8   3  22       66.97       57.83     32.15 o 
  -7   3  22      849.91      802.96     52.20 o 
  -6   3  22     1053.26     1131.54     59.18 o 
  -5   3  22     1175.29     1293.91     74.29 o 
  -4   3  22      750.25      747.08     57.27 o 
  -3   3  22      366.80      310.17     39.01 o 
  -2   3  22     1081.17      953.61     76.16 o 
  -1   3  22      920.18     1090.79     84.06 o 
   0   3  22      788.52      843.66     74.93 o 
   1   3  22       86.72      106.52     34.34 o 
   2   3  22     1588.23     1556.85     86.58 o 
   3   3  22     2013.72     2101.52    102.52 o 
   4   3  22     1463.37     1530.03     77.05 o 
   5   3  22      120.72      121.92     38.29 o 
  -6   4  22        2.79       36.54     30.40 o 
  -5   4  22       44.59       -8.88     68.36 o 
  -4   4  22      167.70      231.05     40.81 o 
  -3   4  22      922.15     1039.30     75.60 o 
  -2   4  22      290.52      308.38     53.82 o 
  -1   4  22        0.02      -28.61     31.28 o 
   0   4  22      638.04      793.51    111.99 o 
   1   4  22     1050.50     1179.67    132.29 o 
   2   4  22       96.87      191.13     67.47 o 
 -16   1  23      570.84      714.54    111.98 o 
 -15   1  23     1007.23     1022.36     78.11 o 
 -14   1  23      127.43      145.51     34.55 o 
 -13   1  23      690.92      709.04     61.40 o 
 -12   1  23      829.00      854.09     62.99 o 
 -11   1  23     2464.20     2396.16     99.79 o 
 -10   1  23      283.12      282.79     33.04 o 
  -9   1  23       27.20       25.65     18.92 o 
  -8   1  23     1301.79     1273.28     50.07 o 
  -7   1  23     4836.30     4801.82    110.06 o 
  -6   1  23      799.61      815.41     36.53 o 
  -5   1  23       69.35       61.47     25.36 o 
  -4   1  23     1399.82     1355.65     51.65 o 
  -3   1  23     2937.97     2861.96     71.03 o 
  -2   1  23      217.65      253.25     65.57 o 
  -1   1  23      382.17      412.66     42.57 o 
   0   1  23      359.29      527.64     50.87 o 
   1   1  23     5164.30     5170.69    278.53 o 
   2   1  23     1041.09     1218.59     81.07 o 
   3   1  23      502.63      515.48     37.95 o 
   4   1  23      203.03      230.26     27.90 o 
   5   1  23     3537.71     3363.27    105.22 o 
   6   1  23     1392.31     1329.57     72.97 o 
   7   1  23      236.14      324.92     37.66 o 
   8   1  23       24.11       63.44     25.06 o 
   9   1  23      464.40      221.85     84.32 o 
 -14   2  23     2230.84     2546.77    118.20 o 
 -13   2  23      354.42      415.65     44.68 o 
 -12   2  23       27.34       12.21     21.60 o 
 -11   2  23      272.58      276.12     34.08 o 
 -10   2  23      516.12      536.10     55.54 o 
  -9   2  23     1190.13     1126.38     58.83 o 
  -8   2  23      852.01      863.89     49.70 o 
  -7   2  23       52.72       60.87     18.77 o 
  -6   2  23     2773.28     2649.89     74.78 o 
  -5   2  23     4839.34     4730.39    126.67 o 
  -4   2  23      660.27      709.06     47.98 o 
  -3   2  23       22.42       39.86     19.82 o 
  -2   2  23      138.13      168.42     23.95 o 
  -1   2  23     3034.96     2873.38    101.99 o 
   0   2  23     4918.89     4742.11    268.64 o 
   1   2  23      130.30      207.68     75.12 o 
   2   2  23      530.72      617.21     57.88 o 
   3   2  23     2315.67     2280.34    113.88 o 
   4   2  23     1964.66     1934.03     84.66 o 
   5   2  23      154.00       72.49     54.95 o 
   6   2  23        3.15      -26.22     26.22 o 
   7   2  23      874.88      859.90     94.53 o 
 -12   3  23        0.98       15.13     40.97 o 
 -11   3  23      100.21      181.00     57.04 o 
 -10   3  23        9.18       52.99     28.67 o 
  -9   3  23        5.57       46.91     24.59 o 
  -8   3  23       10.36       15.60     27.51 o 
  -7   3  23      102.17       78.60     26.37 o 
  -6   3  23       20.90       46.06     32.89 o 
  -5   3  23        6.44       44.58     25.51 o 
  -4   3  23       74.84      101.34     28.27 o 
  -3   3  23       29.58       34.92     24.65 o 
  -2   3  23        3.86       20.50     25.16 o 
  -1   3  23       54.53       15.21     33.02 o 
   0   3  23        0.47       46.33     33.02 o 
   1   3  23       44.59       84.49     31.10 o 
   2   3  23      171.39      200.63     43.77 o 
   3   3  23      819.99      794.85     81.02 o 
   4   3  23        0.38       11.60     26.11 o 
   5   3  23      187.03      301.24     86.00 o 
  -6   4  23      110.27      132.27     58.90 o 
  -5   4  23      532.72      573.15     57.69 o 
  -4   4  23      790.02      836.37     69.41 o 
  -3   4  23       17.94       90.77     34.08 o 
  -2   4  23      862.66      794.82     83.91 o 
  -1   4  23     1371.56     1232.30    137.71 o 
   0   4  23      798.41      552.52     94.55 o 
   1   4  23       68.28       47.38     48.26 o 
 -15   0  24     1892.33     2097.28    134.69 o 
 -14   0  24      185.04      234.09     38.25 o 
 -13   0  24      139.41      170.48    101.96 o 
 -12   0  24     1267.58     1508.45    125.13 o 
 -11   0  24      747.03      750.32     89.00 o 
 -10   0  24     2079.17     2154.32    142.95 o 
  -9   0  24     2909.75     2751.19    158.21 o 
  -8   0  24     4946.75     4927.86    213.47 o 
  -7   0  24     3429.34     3545.32     68.52 o 
  -6   0  24     2025.90     1920.89     65.74 o 
  -5   0  24      461.87      417.50     19.30 o 
  -4   0  24     7325.99     7106.67    102.48 o 
  -3   0  24     4775.97     4868.85    109.04 o 
  -2   0  24     4612.88     4551.64    215.65 o 
  -1   0  24        6.21       18.91     33.11 o 
   0   0  24     1178.16     1088.51    114.06 o 
   1   0  24      294.48      249.85     66.29 o 
   2   0  24     2031.30     2106.93    165.94 o 
   3   0  24     1330.55     1464.04    146.17 o 
   4   0  24       81.86      142.36     88.68 o 
   5   0  24     1064.17     1127.95     69.80 o 
   6   0  24     2067.03     2032.75    140.23 o 
   7   0  24      957.14      881.90     77.95 o 
   8   0  24        9.58       52.54     36.26 o 
   9   0  24      190.97      110.01     51.86 o 
 -16   1  24      132.49      158.01     80.97 o 
 -15   1  24        3.35      106.68     42.89 o 
 -14   1  24      341.50      457.32     63.89 o 
 -13   1  24      278.97      341.02     66.35 o 
 -12   1  24      591.38      521.86     54.04 o 
 -11   1  24      362.80      432.96     47.67 o 
 -10   1  24      248.20      296.86     33.16 o 
  -9   1  24     1088.65     1056.29     56.46 o 
  -8   1  24     3449.66     3330.37     82.90 o 
  -7   1  24        0.89       36.62     13.11 o 
  -6   1  24      188.85      229.20     19.99 o 
  -5   1  24     2028.72     2117.37     63.86 o 
  -4   1  24     2198.27     2166.61     62.11 o 
  -3   1  24        0.89       13.26     13.97 o 
  -2   1  24      968.12     1031.96     83.97 o 
  -1   1  24       23.97       77.10     24.56 o 
   0   1  24       65.73       52.97     24.60 o 
   1   1  24     1376.77     1373.63    124.63 o 
   2   1  24       18.87       50.86     28.20 o 
   3   1  24      338.60      347.83     36.43 o 
   4   1  24     1123.24     1091.93     58.23 o 
   5   1  24      588.74      661.49     44.72 o 
   6   1  24      276.59      255.92     32.22 o 
   7   1  24        9.92       36.28     22.83 o 
   8   1  24       58.58       72.31     27.54 o 
 -14   2  24       10.09       21.06     39.09 o 
 -13   2  24       40.06      -25.56     25.56 o 
 -12   2  24       30.99       49.45     25.54 o 
 -11   2  24       92.56      155.43     34.78 o 
 -10   2  24       23.04       54.37     23.38 o 
  -9   2  24      751.56      655.28     46.05 o 
  -8   2  24      131.26      190.34     27.85 o 
  -7   2  24      105.19      136.95     26.57 o 
  -6   2  24      395.93      355.66     37.41 o 
  -5   2  24        0.35       32.54     19.30 o 
  -4   2  24      671.90      661.42     78.98 o 
  -3   2  24      818.59      890.90     57.70 o 
  -2   2  24       17.53       49.01     19.32 o 
  -1   2  24        1.16       24.79     23.95 o 
   0   2  24      832.85      846.98     76.14 o 
   1   2  24      875.85      911.90    110.16 o 
   2   2  24      514.40      453.55     59.56 o 
   3   2  24      465.79      457.63     51.13 o 
   4   2  24       56.43       99.96     27.86 o 
   5   2  24       90.46      154.57     31.33 o 
   6   2  24      366.20      340.50     43.58 o 
 -12   3  24      152.85      223.83     54.13 o 
 -11   3  24       14.24       44.84     31.55 o 
 -10   3  24     1540.48     1597.98     79.60 o 
  -9   3  24     1675.41     1807.22     81.32 o 
  -8   3  24      330.60      351.44     36.88 o 
  -7   3  24       43.63       30.14     26.40 o 
  -6   3  24     1279.13     1213.74     74.99 o 
  -5   3  24     2046.21     1957.24     92.72 o 
  -4   3  24     1277.91     1244.05     73.42 o 
  -3   3  24        3.01        0.73     24.17 o 
  -2   3  24      549.59      480.95     48.15 o 
  -1   3  24      994.92      992.61     83.20 o 
   0   3  24     1538.38     1555.97    103.08 o 
   1   3  24      192.43      165.08     41.20 o 
   2   3  24        4.34       -1.75     33.15 o 
   3   3  24      380.64      423.74     51.56 o 
   4   3  24     1910.14     2000.93    102.06 o 
  -4   4  24      470.55      375.68     49.01 o 
  -3   4  24      545.18      554.25     58.27 o 
  -2   4  24       71.59       72.63     51.49 o 
  -1   4  24        1.73        3.67     41.47 o 
   0   4  24       46.36      103.25     60.08 o 
   1   4  24      152.39      116.46     53.82 o 
 -16   1  25      471.88      637.59    109.29 o 
 -15   1  25      928.76      900.22    128.11 o 
 -14   1  25       58.83      120.85     42.22 o 
 -13   1  25      424.51      482.39     52.73 o 
 -12   1  25      525.42      549.74     68.28 o 
 -11   1  25     1888.66     1895.15     89.72 o 
 -10   1  25      330.06      290.33     33.04 o 
  -9   1  25      875.23      892.43     44.39 o 
  -8   1  25      523.95      531.07     34.04 o 
  -7   1  25     1724.49     1838.80     54.22 o 
  -6   1  25     1814.03     1871.25     48.42 o 
  -5   1  25      184.19      180.68     35.43 o 
  -4   1  25      303.06      338.54     26.31 o 
  -3   1  25     1869.88     1940.58     59.72 o 
  -2   1  25     1933.68     2113.69    180.41 o 
  -1   1  25     1546.30     1561.43     82.56 o 
   0   1  25       84.80      128.33     31.72 o 
   1   1  25     2658.72     2680.70    182.61 o 
   2   1  25     2736.23     2828.13    124.84 o 
   3   1  25      164.87      154.88     34.25 o 
   4   1  25        0.55       53.48     23.69 o 
   5   1  25      741.14      743.11     48.57 o 
   6   1  25     1179.56     1216.36     61.82 o 
   7   1  25      199.59      224.54     32.09 o 
   8   1  25       26.59      -33.30     50.14 o 
 -14   2  25      577.67      549.73     70.42 o 
 -13   2  25      467.02      449.70     47.31 o 
 -12   2  25      228.81      240.95     41.73 o 
 -11   2  25       15.52       31.31     23.47 o 
 -10   2  25      733.83      805.53     58.47 o 
  -9   2  25     1473.97     1419.38     72.43 o 
  -8   2  25      467.23      484.45     39.29 o 
  -7   2  25        8.96        0.48     16.80 o 
  -6   2  25       46.93       61.78     30.48 o 
  -5   2  25     1811.09     1891.94     79.46 o 
  -4   2  25     2077.58     2026.32     81.67 o 
  -3   2  25        9.96       16.05     16.38 o 
  -2   2  25       86.79      113.87     26.58 o 
  -1   2  25     1864.03     1776.58     82.77 o 
   0   2  25     2551.67     2807.06    130.35 o 
   1   2  25      376.52      356.76     53.02 o 
   2   2  25       12.66       10.71     36.86 o 
   3   2  25      872.23      887.78     68.21 o 
   4   2  25     1967.83     1867.11     86.48 o 
   5   2  25      803.45      946.86     64.20 o 
   6   2  25       82.32       87.07     40.30 o 
 -12   3  25        2.23       24.15     40.14 o 
 -11   3  25       30.49       83.57     45.80 o 
 -10   3  25       28.18       33.22     36.58 o 
  -9   3  25       24.75       13.92     24.58 o 
  -8   3  25       82.86      108.75     26.98 o 
  -7   3  25      140.47      202.12     39.51 o 
  -6   3  25       91.17       92.87     29.36 o 
  -5   3  25       28.53       68.70     28.17 o 
  -4   3  25       13.46        6.59     25.38 o 
  -3   3  25       20.14       52.38     25.51 o 
  -2   3  25        7.25       26.75     30.26 o 
  -1   3  25       17.71       84.84     39.87 o 
   0   3  25       17.72       57.46     56.28 o 
   1   3  25        0.95       41.11     33.86 o 
   2   3  25      140.79      164.75     47.40 o 
   3   3  25       64.78      118.12     34.00 o 
   4   3  25        0.54       40.40     75.43 o 
   5   3  25        0.35       55.91     48.42 o 
 -14   0  26      391.30      665.40    110.74 o 
 -13   0  26       43.64       77.77     46.09 o 
 -12   0  26     1165.57     1277.17    118.31 o 
 -11   0  26     2651.93     2727.52    169.92 o 
 -10   0  26     1606.29     1575.44    127.86 o 
  -9   0  26      256.66      262.87     58.85 o 
  -8   0  26      567.30      576.46     48.78 o 
  -7   0  26     3555.36     3576.85     93.57 o 
  -6   0  26     2594.27     2595.50    146.40 o 
  -5   0  26     1285.23     1391.27     76.59 o 
  -4   0  26     3743.70     4197.72    197.17 o 
  -3   0  26     2492.68     2380.44    153.04 o 
  -2   0  26       90.84       89.25     39.74 o 
  -1   0  26     1836.24     1629.38    138.31 o 
   0   0  26     3302.02     3296.51    204.62 o 
   1   0  26     1352.15     1503.27    144.86 o 
   2   0  26      555.84      470.89     86.50 o 
   3   0  26     4839.37     4642.48    268.47 o 
   4   0  26       19.28       15.86     31.23 o 
   5   0  26     1688.49     1643.03    111.26 o 
   6   0  26     1836.84     1896.62     96.12 o 
   7   0  26      572.19      614.94     60.75 o 
   8   0  26       75.65       88.78     77.30 o 
 -15   1  26        9.14      164.57     72.64 o 
 -14   1  26      272.68      254.30     53.45 o 
 -13   1  26      387.86      454.87    102.96 o 
 -12   1  26       81.09      148.94     36.62 o 
 -11   1  26      145.06      123.89     30.41 o 
 -10   1  26      125.87       96.89     24.22 o 
  -9   1  26       84.44       99.52     19.66 o 
  -8   1  26      495.41      462.53     32.89 o 
  -7   1  26       64.05       87.14     15.19 o 
  -6   1  26     1651.36     1642.80     46.03 o 
  -5   1  26     1354.76     1370.49     46.20 o 
  -4   1  26      614.20      696.60     36.14 o 
  -3   1  26       19.03       32.80     14.03 o 
  -2   1  26       39.22      106.90     30.04 o 
  -1   1  26      939.54      922.30     64.84 o 
   0   1  26     1527.96     1421.18     83.35 o 
   1   1  26      102.88      147.52     30.63 o 
   2   1  26        5.55       32.62     26.09 o 
   3   1  26      244.21      277.78     39.64 o 
   4   1  26      298.33      258.39     29.56 o 
   5   1  26      532.57      566.55     49.44 o 
   6   1  26        1.92       41.41     23.56 o 
   7   1  26      382.49      409.61     64.72 o 
 -14   2  26        2.90      -57.47     57.47 o 
 -13   2  26       24.27      -27.66     27.66 o 
 -12   2  26      179.32      222.40     34.80 o 
 -11   2  26      193.16      157.84     28.68 o 
 -10   2  26       98.93       99.72     26.48 o 
  -9   2  26      257.08      272.19     34.72 o 
  -8   2  26      131.51      115.21     23.36 o 
  -7   2  26      756.80      780.40     55.07 o 
  -6   2  26      485.07      438.28     41.26 o 
  -5   2  26       32.86       61.12     30.77 o 
  -4   2  26       17.94      -15.85     18.60 o 
  -3   2  26      351.36      399.38     36.82 o 
  -2   2  26      945.43      906.42     60.41 o 
  -1   2  26      141.56      194.63     34.10 o 
   0   2  26       46.93      118.21     38.33 o 
   1   2  26      241.11      244.31     55.09 o 
   2   2  26      181.01      179.38     60.05 o 
   3   2  26        3.92       22.96     31.96 o 
   4   2  26        0.51        6.84     28.29 o 
   5   2  26       99.77       78.63     29.60 o 
 -12   3  26       24.89       58.07     38.71 o 
 -11   3  26      149.85      150.01     35.75 o 
 -10   3  26      455.56      402.69     61.01 o 
  -9   3  26     1144.00     1289.12     70.01 o 
  -8   3  26      741.02      878.42     76.03 o 
  -7   3  26      348.80      312.88     42.20 o 
  -6   3  26      161.66      137.41     37.98 o 
  -5   3  26     2202.03     2021.95     95.44 o 
  -4   3  26     1900.75     2018.61     95.54 o 
  -3   3  26      631.35      653.42     56.65 o 
  -2   3  26      325.41      313.61     53.17 o 
  -1   3  26     2252.07     2147.51    121.90 o 
   0   3  26     1521.15     1412.07    101.49 o 
   1   3  26      667.93      663.73     74.19 o 
   2   3  26        0.07        5.68     29.08 o 
   3   3  26      350.86      331.87     56.24 o 
   4   3  26      549.24      405.76     84.73 o 
 -15   1  27      628.82      511.94    101.68 o 
 -14   1  27      242.13      256.64     67.94 o 
 -13   1  27       71.44      122.48     34.69 o 
 -12   1  27      199.97      143.18     30.44 o 
 -11   1  27      966.88      864.03     89.61 o 
 -10   1  27     2416.48     2341.43    115.62 o 
  -9   1  27       34.79       78.22     23.37 o 
  -8   1  27     1090.09     1131.37     59.53 o 
  -7   1  27      783.41      899.84     44.19 o 
  -6   1  27     2470.00     2646.31     71.29 o 
  -5   1  27      319.64      340.85     24.43 o 
  -4   1  27      175.82      213.15     21.21 o 
  -3   1  27     1708.88     1762.79     63.94 o 
  -2   1  27     5172.50     5041.69    131.09 o 
  -1   1  27      620.64      653.98     48.61 o 
   0   1  27       36.44       52.23     24.37 o 
   1   1  27      563.71      649.98     53.24 o 
   2   1  27     2760.89     3020.13    190.26 o 
   3   1  27     1153.49     1113.63     77.94 o 
   4   1  27      194.92      246.93     35.02 o 
   5   1  27       57.01       70.81     24.75 o 
   6   1  27     1496.49     1475.47     69.40 o 
   7   1  27      614.24      550.91    102.46 o 
 -13   2  27      906.98      816.62     85.69 o 
 -12   2  27     1710.28     1619.62    113.83 o 
 -11   2  27        1.57      -27.07     27.07 o 
 -10   2  27      454.66      431.63     51.73 o 
  -9   2  27     3893.72     4125.86    120.26 o 
  -8   2  27     1883.89     1917.44     75.20 o 
  -7   2  27       52.95       73.42     24.68 o 
  -6   2  27       17.20       29.01     20.61 o 
  -5   2  27     1593.08     1647.16     75.54 o 
  -4   2  27     2201.83     2091.66     85.47 o 
  -3   2  27      967.53     1021.34     52.97 o 
  -2   2  27       29.83       72.19     24.22 o 
  -1   2  27      587.10      596.59     51.22 o 
   0   2  27     1974.57     1964.36    112.42 o 
   1   2  27     1525.99     1570.62    104.87 o 
   2   2  27      128.70      138.09     42.39 o 
   3   2  27     1027.82     1119.08     94.91 o 
   4   2  27     2046.63     2255.39     97.43 o 
   5   2  27      656.31      662.76    112.51 o 
 -12   3  27       28.95       47.13     36.77 o 
 -11   3  27       31.61       67.90     38.19 o 
 -10   3  27      132.54      153.58     44.47 o 
  -9   3  27      330.10      278.63     52.23 o 
  -8   3  27      165.03      172.87     36.37 o 
  -7   3  27       86.40       66.50     39.77 o 
  -6   3  27        1.21      -27.25     27.25 o 
  -5   3  27        3.49       37.33     27.23 o 
  -4   3  27      185.43      218.63     42.84 o 
  -3   3  27       16.04      -22.25     27.37 o 
  -2   3  27      433.06      342.87     52.64 o 
  -1   3  27       72.83      120.60     42.77 o 
   0   3  27       74.52        5.69     30.00 o 
   1   3  27        2.76       41.50     36.07 o 
   2   3  27      141.89      137.36     46.72 o 
   3   3  27        2.49        2.44     33.21 o 
 -13   0  28       31.58        7.58     37.98 o 
 -12   0  28      375.14      404.88     70.77 o 
 -11   0  28     2028.63     1993.17    148.92 o 
 -10   0  28     2300.12     2379.72    161.00 o 
  -9   0  28      129.91      210.11     55.83 o 
  -8   0  28     1040.48      950.57     98.73 o 
  -7   0  28     3557.72     3709.94    124.74 o 
  -6   0  28     6740.54     6665.10    180.06 o 
  -5   0  28      416.44      467.78     68.04 o 
  -4   0  28       22.61       -3.01     29.71 o 
  -3   0  28      133.46       98.46     41.06 o 
  -2   0  28     2598.35     2570.86    173.51 o 
  -1   0  28     7124.21     7086.93    308.75 o 
   0   0  28     3348.41     3136.83    207.70 o 
   1   0  28     2964.01     2828.97    202.83 o 
   2   0  28     3503.19     3471.93    233.19 o 
   3   0  28     2120.91     1910.04    176.68 o 
   4   0  28      218.51      301.96     53.86 o 
   5   0  28      525.48      513.79     68.26 o 
   6   0  28      305.75      405.76     74.65 o 
   7   0  28     2161.91     2226.95    183.73 o 
 -15   1  28      123.10      160.97     47.08 o 
 -14   1  28      241.34      203.42     46.81 o 
 -13   1  28      118.77       53.37     50.95 o 
 -12   1  28      333.08      338.65     43.00 o 
 -11   1  28      687.02      493.39     56.76 o 
 -10   1  28      243.98      301.58     71.61 o 
  -9   1  28     2577.04     2515.69    181.71 o 
  -8   1  28      219.06      292.05     33.43 o 
  -7   1  28      605.17      665.65     39.19 o 
  -6   1  28       38.64       81.21     16.77 o 
  -5   1  28     1518.83     1432.83     70.23 o 
  -4   1  28       48.88       32.10     24.25 o 
  -3   1  28      692.49      756.73     55.10 o 
  -2   1  28        0.90       28.73     20.95 o 
  -1   1  28      406.19      368.88     39.10 o 
   0   1  28     1131.51     1153.01     69.59 o 
   1   1  28     2766.96     2838.68    110.68 o 
   2   1  28      427.55      361.32     63.69 o 
   3   1  28       74.70      114.70     68.42 o 
   4   1  28      742.24      711.82     53.17 o 
   5   1  28      564.52      635.77     51.70 o 
   6   1  28      378.18      304.34     82.01 o 
 -13   2  28       20.74       64.84     51.44 o 
 -12   2  28       89.10      114.01     36.16 o 
 -11   2  28     1079.04     1044.90    101.90 o 
 -10   2  28       43.34        6.37     30.82 o 
  -9   2  28       27.98      111.57     36.19 o 
  -8   2  28      123.48      176.49     29.25 o 
  -7   2  28      154.83      148.75     29.31 o 
  -6   2  28       54.99       51.75     24.07 o 
  -5   2  28      400.29      379.42     38.89 o 
  -4   2  28      165.30      227.59     41.64 o 
  -3   2  28      166.38      229.12     36.06 o 
  -2   2  28      541.04      561.82     55.77 o 
  -1   2  28      542.91      458.25     61.42 o 
   0   2  28       18.12       87.15     38.78 o 
   1   2  28      139.84      229.47     48.56 o 
   2   2  28      135.60      182.90     88.22 o 
   3   2  28       69.79       74.58     41.13 o 
   4   2  28       17.73      -28.56     45.66 o 
   5   2  28       84.82      102.92     58.30 o 
 -11   3  28      143.40      221.29     75.75 o 
 -10   3  28       22.06       42.90     65.32 o 
  -9   3  28      470.95      563.67     73.88 o 
  -8   3  28     1463.67     1540.27    105.89 o 
  -7   3  28      720.67      757.16     64.25 o 
  -6   3  28        3.49       -9.88     27.26 o 
  -5   3  28     1483.91     1628.94    146.79 o 
  -4   3  28      754.97      736.76     61.45 o 
  -3   3  28      548.37      547.11    105.69 o 
  -2   3  28      568.07      502.91     64.79 o 
  -1   3  28      472.90      387.49     58.08 o 
   0   3  28     1640.51     1594.29    143.41 o 
   1   3  28      732.90      663.79     75.70 o 
   2   3  28        6.24       82.42     35.46 o 
 -15   1  29      230.03       65.10     65.37 o 
 -14   1  29      896.98      749.75    192.67 o 
 -13   1  29      282.99      257.49     48.99 o 
 -12   1  29        3.23       10.61     28.42 o 
 -11   1  29      592.36      551.00     87.92 o 
 -10   1  29     2018.40     2017.33    109.22 o 
  -9   1  29     2067.42     2017.94     85.49 o 
  -8   1  29      141.97      140.74     34.56 o 
  -7   1  29     1015.91     1020.90     57.81 o 
  -6   1  29     3889.28     4074.22    104.41 o 
  -5   1  29     1366.64     1516.29     74.22 o 
  -4   1  29      128.12      156.92     31.35 o 
  -3   1  29      163.32      183.27     33.41 o 
  -2   1  29     1340.34     1478.08    101.24 o 
  -1   1  29      713.18      628.69     70.28 o 
   0   1  29       10.10        7.30     30.73 o 
   1   1  29       70.29      114.87     43.95 o 
   2   1  29      884.66      899.27     90.98 o 
   3   1  29     2402.80     2418.43    160.43 o 
   4   1  29      526.51      660.77     52.64 o 
   5   1  29       73.81       83.13     53.90 o 
 -13   2  29      353.23       87.09     70.96 o 
 -12   2  29      465.97      483.23     57.98 o 
 -11   2  29      733.45      735.29     62.83 o 
 -10   2  29       47.26       54.37     26.06 o 
  -9   2  29      160.67      159.35     40.71 o 
  -8   2  29     2927.19     2857.44    110.82 o 
  -7   2  29     1751.06     1781.81    105.15 o 
  -6   2  29       10.12       60.12     34.84 o 
  -5   2  29     1310.53     1222.97     66.75 o 
  -4   2  29     2378.71     2547.62     95.60 o 
  -3   2  29     1475.23     1460.88     76.20 o 
  -2   2  29      379.76      377.41     45.91 o 
  -1   2  29      335.29      379.26     43.93 o 
   0   2  29     1171.44     1127.21     72.54 o 
   1   2  29     1034.90     1036.61     88.02 o 
   2   2  29      607.50      628.87     73.70 o 
   3   2  29       79.21       36.05     34.25 o 
   4   2  29      840.85      658.34    112.65 o 
 -10   3  29       24.08      -24.13     48.67 o 
  -9   3  29       18.00       68.01     37.97 o 
  -8   3  29      260.20      223.25     58.73 o 
  -7   3  29       19.44       30.41     30.29 o 
  -6   3  29      135.37      114.46     35.00 o 
  -5   3  29      200.57      225.74     46.47 o 
  -4   3  29        0.40       28.38     25.97 o 
  -3   3  29        5.50       -2.40     68.85 o 
  -2   3  29        1.59       72.93     52.61 o 
  -1   3  29       14.22       -2.74     56.03 o 
   0   3  29      119.76      172.95     45.96 o 
   1   3  29       17.37       63.84     52.77 o 
   2   3  29      135.20      218.02     78.36 o 
 -13   0  30      637.83      541.36     88.64 o 
 -12   0  30       16.77      -26.59     42.20 o 
 -11   0  30     2027.15     2027.46    154.36 o 
 -10   0  30     2008.77     2072.04    154.64 o 
  -9   0  30      693.59      758.95     99.15 o 
  -8   0  30      126.75      153.57     55.73 o 
  -7   0  30      549.72      504.99     77.21 o 
  -6   0  30      475.16      567.84     55.41 o 
  -5   0  30     1316.00     1346.81     84.18 o 
  -4   0  30     1967.89     2050.75    148.47 o 
  -3   0  30      356.56      277.80     62.85 o 
  -2   0  30     4827.74     4921.67    254.06 o 
  -1   0  30     1784.54     1961.84    165.19 o 
   0   0  30     1534.36     1465.94    149.31 o 
   1   0  30      356.11      302.61     81.52 o 
   2   0  30     1452.59     1604.90    165.19 o 
   3   0  30     1075.29     1047.44     89.34 o 
   4   0  30     1987.28     2000.97    125.39 o 
   5   0  30       77.63       16.35     50.15 o 
   6   0  30      379.22      375.54     85.71 o 
 -14   1  30        0.73       62.87     47.88 o 
 -13   1  30      509.88      548.15     73.39 o 
 -12   1  30      689.12      640.57     96.29 o 
 -11   1  30       89.48       75.99     47.45 o 
 -10   1  30       95.96      112.66     56.16 o 
  -9   1  30      261.50      338.49     90.86 o 
  -8   1  30      818.09      875.36     69.66 o 
  -7   1  30      641.69      673.63     64.07 o 
  -6   1  30      120.01      166.42     25.37 o 
  -5   1  30        4.94       45.45     24.51 o 
  -4   1  30      107.55      109.95     28.46 o 
  -3   1  30     1023.51     1040.80     67.56 o 
  -2   1  30     1012.78      998.32     85.63 o 
  -1   1  30       10.92       11.25     79.60 o 
   0   1  30       63.80       42.47     56.32 o 
   1   1  30     1253.71     1284.98    106.98 o 
   2   1  30      690.77      621.64     66.86 o 
   3   1  30      317.67      344.98     50.36 o 
   4   1  30       40.87       11.27     35.58 o 
 -13   2  30        1.16       59.77     52.37 o 
 -12   2  30       79.86      111.40     75.59 o 
 -11   2  30       24.92      -32.50     33.21 o 
 -10   2  30      132.01      119.49     33.95 o 
  -9   2  30      178.77      155.30     34.60 o 
  -8   2  30       25.66       72.86     35.69 o 
  -7   2  30       22.37       78.13     32.31 o 
  -6   2  30     1196.71     1340.25    139.74 o 
  -5   2  30      146.24      173.62     66.53 o 
  -4   2  30        9.11       12.76     48.18 o 
  -3   2  30      223.31      250.99     48.71 o 
  -2   2  30      202.93      247.99     50.12 o 
  -1   2  30      173.52      226.78     48.97 o 
   0   2  30       26.74       16.15     25.16 o 
   1   2  30      405.42      356.51     55.88 o 
   2   2  30      260.75      242.29     53.00 o 
 -10   3  30      100.92       88.29     65.15 o 
  -9   3  30      703.82      808.90    115.85 o 
  -8   3  30      372.20      496.38     95.89 o 
  -7   3  30      326.11      431.36     83.75 o 
  -6   3  30      186.09      206.90     43.42 o 
  -5   3  30       88.26       38.02     32.73 o 
  -4   3  30      838.95      906.90    113.34 o 
  -3   3  30      568.65      555.85     67.58 o 
  -2   3  30      343.26      308.18     73.94 o 
  -1   3  30       14.33       42.66     51.85 o 
   0   3  30      989.67     1004.83    126.52 o 
   1   3  30      723.89      663.70    106.09 o 
 -14   1  31      440.35      416.90     95.93 o 
 -13   1  31      442.25      437.20     90.59 o 
 -12   1  31       61.37      -14.04     53.26 o 
 -11   1  31      550.24      672.07    103.11 o 
 -10   1  31      869.85      930.04    116.75 o 
  -9   1  31      526.57      516.72     90.06 o 
  -8   1  31      176.39      165.53     39.25 o 
  -7   1  31      564.12      530.31     57.37 o 
  -6   1  31     2070.25     2248.17     78.12 o 
  -5   1  31     1046.76     1063.24     65.45 o 
  -4   1  31      675.05      642.09     53.05 o 
  -3   1  31        1.80       65.55     28.77 o 
  -2   1  31      972.53     1137.44     92.08 o 
  -1   1  31     3213.06     3351.92    233.27 o 
   0   1  31      601.57      597.89     75.25 o 
   1   1  31      145.49      154.69     47.88 o 
   2   1  31      283.07      278.29     42.54 o 
   3   1  31      708.93      807.31     92.55 o 
 -12   2  31      668.05      804.72    125.72 o 
 -11   2  31     1043.40     1074.46    138.15 o 
 -10   2  31       15.44        8.36     67.29 o 
  -9   2  31      282.64      315.69     56.06 o 
  -8   2  31      450.99      627.91    105.05 o 
  -7   2  31     2361.52     2314.33    189.93 o 
  -6   2  31       26.48       43.51     56.76 o 
  -5   2  31      233.30      361.63     80.69 o 
  -4   2  31      733.07      745.83    112.49 o 
  -3   2  31     1515.50     1665.55    111.17 o 
  -2   2  31       71.52      121.57     41.10 o 
  -1   2  31       71.85      107.70     40.10 o 
   0   2  31     1338.44     1049.87     92.64 o 
   1   2  31     1064.77     1098.95    144.42 o 
  -9   3  31       54.11      119.20     57.63 o 
  -1   3  31       10.68      -32.36     43.40 o 
   0   3  31       31.54       46.53     53.78 o 
   1   3  31       86.07       32.21     50.57 o 
 -12   0  32      240.84      318.95     71.76 o 
 -11   0  32     1002.63     1117.11    119.91 o 
 -10   0  32     1875.06     1920.70    158.02 o 
  -9   0  32     1560.74     1664.89    141.31 o 
  -8   0  32      894.90      916.18    107.24 o 
  -7   0  32      361.11      315.88     71.93 o 
  -6   0  32     1245.19     1416.36    113.43 o 
  -5   0  32     1005.79     1085.20     80.05 o 
  -4   0  32     1794.68     1970.53    152.80 o 
  -3   0  32       16.74       41.86     58.88 o 
  -2   0  32      434.53      599.25     94.98 o 
  -1   0  32      875.90      910.60    117.69 o 
   0   0  32     1002.84     1200.83    138.51 o 
   1   0  32       24.92       13.49     43.15 o 
   2   0  32      776.95      683.06    118.97 o 
   3   0  32     2802.75     3246.60    160.96 o 
   4   0  32     1418.07     1459.56    147.98 o 
   5   0  32        9.39      -59.52     59.52 o 
 -13   1  32       27.10      113.32     71.99 o 
 -12   1  32      555.44      744.74    113.82 o 
 -11   1  32      643.88      672.98    104.06 o 
 -10   1  32       63.44       71.92     52.83 o 
  -9   1  32       27.65       56.40     47.25 o 
  -8   1  32      246.65      248.85     54.11 o 
  -7   1  32       98.10       82.87     29.74 o 
  -6   1  32        5.22       41.02     26.00 o 
  -5   1  32       90.52      122.37     31.88 o 
  -4   1  32      245.44      270.72     37.79 o 
  -3   1  32     1226.04     1214.17     98.62 o 
  -2   1  32      854.27      887.03    192.51 o 
  -1   1  32       19.80       48.75     38.28 o 
   0   1  32     1102.88     1098.72     98.39 o 
   1   1  32      128.98      169.19     50.69 o 
   2   1  32      183.92      306.77     62.35 o 
 -11   2  32       12.21       68.16     67.69 o 
 -10   2  32      863.26      876.40    120.69 o 
  -9   2  32      540.23      517.55     71.72 o 
  -8   2  32        4.48       96.65     63.99 o 
  -7   2  32       57.03       13.99     40.70 o 
  -6   2  32      666.81      436.95     93.72 o 
  -5   2  32       61.57      119.84     65.34 o 
  -4   2  32       15.22       52.11    104.36 o 
  -3   2  32        0.22       48.92     37.93 o 
  -2   2  32      973.35      979.34     91.04 o 
  -1   2  32       18.60      103.27    102.36 o 
   0   2  32        8.68       35.79     42.64 o 
 -13   1  33      854.30      903.97    127.00 o 
 -12   1  33      418.26      439.33     90.15 o 
 -11   1  33      538.67      662.64    108.04 o 
 -10   1  33      523.93      468.42     93.59 o 
  -9   1  33     1168.85     1043.32    124.77 o 
  -8   1  33      307.73      298.33     49.85 o 
  -7   1  33      166.18      175.49     40.25 o 
  -6   1  33      315.44      445.59     56.96 o 
  -5   1  33     1237.07     1323.51     75.52 o 
  -4   1  33     1264.64     1256.30     76.24 o 
  -3   1  33       17.68        7.95     34.82 o 
  -2   1  33      800.97      747.55     79.40 o 
  -1   1  33     2068.80     2028.34    130.04 o 
   0   1  33     2054.71     2119.25    135.84 o 
   1   1  33       92.16      186.98     82.06 o 
   2   1  33      356.00      346.88     72.84 o 
 -11   2  33     1007.42      948.91    131.19 o 
 -10   2  33      151.26      203.68     71.13 o 
  -9   2  33      184.99      165.47     76.05 o 
  -8   2  33     2373.43     2694.63    211.01 o 
  -7   2  33      940.43     1287.84    147.33 o 
  -6   2  33      353.44      495.94     92.24 o 
  -5   2  33       14.96       62.14     56.84 o 
  -4   2  33       48.55       30.18     53.92 o 
  -3   2  33     1198.37     1205.72     97.71 o 
  -2   2  33     2109.43     2322.81    138.45 o 
  -1   2  33      542.79      575.34     73.59 o 
   0   2  33      103.79      164.98     68.78 o 
 -12   0  34      160.59      166.57     61.39 o 
 -11   0  34      103.52       44.00     49.03 o 
 -10   0  34      307.19      422.58     77.63 o 
  -9   0  34     2594.66     2539.63    181.67 o 
  -8   0  34     1461.50     1474.17    139.05 o 
  -7   0  34        8.17      -34.39     44.04 o 
  -6   0  34     1415.41     1331.97    134.59 o 
  -5   0  34     3295.25     3174.43    141.55 o 
  -4   0  34     2020.78     2146.14    167.33 o 
  -3   0  34      737.30      909.39    113.13 o 
  -2   0  34      352.18      235.69     67.20 o 
  -1   0  34     2925.25     2821.75    214.91 o 
   0   0  34     2406.41     2512.83    206.51 o 
   1   0  34      479.65      403.56     91.87 o 
   3   0  34      504.81      621.27    106.34 o 
 -12   1  34       11.96       20.59     46.05 o 
 -11   1  34      311.14      440.60     93.73 o 
 -10   1  34      332.84      396.12     87.63 o 
  -9   1  34        5.17      -42.56     42.56 o 
  -8   1  34       81.74       97.91     72.71 o 
  -7   1  34      873.81      931.10     79.61 o 
  -6   1  34     1475.98     1570.23    193.73 o 
  -5   1  34        5.20       71.17     29.83 o 
  -4   1  34      551.74      601.96     55.51 o 
  -3   1  34      268.89      168.74     48.97 o 
  -2   1  34      240.18      331.56     57.84 o 
  -1   1  34       40.81       84.26     39.71 o 
   0   1  34      196.37      201.73     54.17 o 
   1   1  34      685.62      845.89     93.01 o 
 -10   2  34       44.70        5.60     46.54 o 
  -9   2  34      733.36      556.75    101.28 o 
  -6   2  34      114.97      101.49     63.29 o 
  -5   2  34      232.13      407.31     95.55 o 
  -4   2  34      132.49      159.30     53.26 o 
  -3   2  34      157.99      127.58     63.80 o 
  -2   2  34       23.18      125.53     59.81 o 
  -1   2  34       92.09      167.77     77.75 o 
 -11   1  35        2.79       39.81     47.78 o 
 -10   1  35      527.33      616.57    105.63 o 
  -9   1  35      792.52      842.20    118.46 o 
  -8   1  35      985.11      988.99    122.82 o 
  -7   1  35       35.96       35.12     38.97 o 
  -6   1  35        6.02       49.71     35.61 o 
  -5   1  35      592.61      590.74     68.29 o 
  -4   1  35     1484.38     1295.90     80.49 o 
  -3   1  35       77.60      135.67     54.99 o 
  -2   1  35        1.49      -37.58     37.58 o 
  -1   1  35      103.75      117.30     42.95 o 
   0   1  35      566.60      451.28     86.18 o 
 -10   2  35      122.10      344.87     88.43 o 
  -4   2  35      228.85      207.45     93.39 o 
  -3   2  35     1088.28     1057.55     99.94 o 
  -2   2  35     1167.81     1134.89    108.28 o 
 -11   0  36       14.94      -23.70     53.37 o 
 -10   0  36       62.53       71.00     53.88 o 
  -9   0  36     1226.99     1272.71    132.95 o 
  -8   0  36     1120.15      987.62    121.97 o 
  -7   0  36      757.28      746.68    103.28 o 
  -6   0  36       13.18       22.36     45.87 o 
  -5   0  36     1578.60     1397.33    146.68 o 
  -4   0  36     2890.60     2864.32    201.60 o 
  -3   0  36      697.34      755.06    113.07 o 
  -2   0  36      631.91      586.12    103.44 o 
  -1   0  36     2020.80     1984.43    185.99 o 
   0   0  36      939.79      983.18    138.46 o 
 -10   1  36      528.92      487.29    102.58 o 
  -9   1  36       23.13       69.90     48.99 o 
  -8   1  36      194.70      288.47     75.83 o 
  -7   1  36      367.25      374.10     87.22 o 
  -6   1  36      642.93      549.07     64.05 o 
  -5   1  36      201.03      198.19     46.16 o 
  -4   1  36       47.84       61.79     31.51 o 
  -3   1  36      394.95      397.71     52.76 o 
  -2   1  36     1468.62     1414.70    111.40 o 
  -1   1  36      163.79      225.24     50.87 o 
  -4   2  36       80.36      287.48     83.26 o 
  -3   2  36        2.37       -0.72     39.91 o 
  -2   2  36      157.65      164.67     77.62 o 
  -8   1  37      278.03      268.14     85.51 o 
  -7   1  37      332.90      329.13     52.27 o 
  -6   1  37       49.93       38.55     34.78 o 
  -5   1  37      416.92      610.21    110.27 o 
  -4   1  37     1233.13     1120.60     98.25 o 
  -3   1  37     1136.21     1104.05     97.35 o 
  -2   1  37        6.86       68.27     41.04 o 
  -1   1  37      201.38      183.06     74.39 o 
  -4   2  37        0.13      -29.58     54.62 o 
  -3   2  37      677.30      695.74    130.60 o 
 -10   0  38       90.46      239.49     71.94 o 
  -9   0  38      933.69      700.89    107.48 o 
  -8   0  38     1968.68     1658.91    159.57 o 
  -7   0  38      355.74      388.02     83.85 o 
  -6   0  38       33.82      -55.62     55.62 o 
  -5   0  38      306.13      269.65     75.29 o 
  -4   0  38     1149.81     1083.85    131.94 o 
  -3   0  38      855.48     1146.95    139.68 o 
  -2   0  38      394.00      346.06     84.58 o 
  -6   1  38      247.06      386.44     84.75 o 
  -4   1  38        2.16       61.84     50.27 o 
  -3   1  38      167.19      140.32    100.54 o 
  -2   1  38      468.31      350.60     62.93 o 
  -6   1  39       49.34       -9.79     53.17 o 
  -3   1  39      904.75      968.39     93.69 o 
  -3   0  40      664.56      743.31    120.05 o 
  -6   1  40      425.27      412.29     87.36 o 
                                                 
